# Supplementary material for: ROS-Scavenging Enzymes as an Antioxidant Response to High Concentration of Anthracene in the Liverwort Marchantia polymorpha L
Source: Plants (Basel). 2021 Jul 19;10(7):1478. doi: 10.3390/plants10071478 (PMC8309224; doi:10.3390/plants10071478)
Supplement: Supplementary file 1 [file plants-10-01478-s001.zip › Supplementary table 2.xlsx]

## Sheet: Sheet1
geneID	v3.1	base mean	log2(FC)	StdErr	Wald-Stats	P-value	P-adj	WTcontrol1 (COUNT)	WTcontrol2 (COUNT)	WTcontrol3 (COUNT)	WTanthracene1 (COUNT)	WTanthracene2 (COUNT)	WTanthracene3 (COUNT)	fold	Pfam best hit	Pfam name	E-value	Manual annotation v5.1	Class	NaCl	ABA induced	PYL-ox (P)	PYL-loss (N)	1dpi	2dpi	3dpi	4dpi	4dpi down	UV (1dlsf)	UV (1shsf)	UV (4shf)	OPDA	mock_1	mock_2	mock_3	ABA_1	ABA_2	ABA_3	MpPYL1ox8_1	MpPYL1ox8_2	MpPYL1ox8_3	MpPYL1ox8+ABA_1	MpPYL1ox8+ABA_2	MpPYL1ox8+ABA_3	Mppyl1-ge_1	Mppyl1-ge_2	Mppyl1-ge_3	Mppyl1-ge+ABA_1	Mppyl1-ge+ABA_2
Mp4g15050	Mapoly0119s0028	12.2841	0.318621	0.157926	2.01754	0.0436395	0.660592	0.854755	0	0	0.901493	3.53405	68.4144	6.41327	PF09723	Zinc ribbon domain	0.0013	-	-	YES	YES	YES	YES	NO	NO	NO	NO	NO	NO	NO	NO	YES	0.456534	0.582926	0.393335	65.563	93.532	74.2356	2.31494	1.52497	1.93931	513.08	370.816	452.15	0.51044	0.264097	0.972186	2.6562	3.83003
Mp6g03130	Mapoly0035s0093	30.1619	0.594564	0.19882	2.99046	0.00278557	0.227537	0	0	2.1754	4.50747	43.5866	130.702	6.36089	PF02987	Late embryogenesis abundant protein	4.1e-06	Putative LEA	Late-embryogenesis abundant protein	NO	YES	YES	YES	NO	NO	NO	YES	NO	NO	NO	NO	YES	0	0	0.281533	1.09771	3.62577	3.08923	8.55192	7.70479	9.51093	45.8745	34.7772	32.406	0.91338	0.945147	0.579875	0.475299	1.34089
Mp8g13540	Mapoly0935s0001	22.7813	0.393976	0.171688	2.29472	0.0217494	0.546371	1.70951	0	0	0.901493	17.6702	116.407	6.303	PF01442	Apolipoprotein A1/A4/E domain	8.1e-12	Putative LEA	Late-embryogenesis abundant protein	NO	YES	YES	YES	NO	NO	NO	NO	NO	NO	NO	NO	YES	0	0.0959045	0	21.9012	25.8558	23.0635	0.172001	0.206617	0.248159	160.616	124.491	158.648	0.195951	0.202766	0.0933022	0.713775	0.575333
Mp4g09460	Mapoly0112s0046	296.471	0.313585	0.157095	1.99615	0.0459173	0.670464	8.54755	13.6278	3.26309	22.5373	84.8171	1646.03	6.10699	PF12296	Hydrophobic surface binding protein A	1.3e-10	-	-	NO	YES	NO	NO	NO	NO	NO	NO	NO	NO	NO	NO	NO	0.255117	1.50076	0.461581	1.70332	4.382	8.07487	11.0792	12.2187	4.84661	2.14893	10.2359	3.20151	9.41295	5.53428	9.33746	5.86307	3.3151
Mp8g13550	Mapoly1171s0002	19.9997	0.430522	0.178075	2.41765	0.0156212	0.49713	0.854755	0.973415	0	0.901493	14.1362	103.132	6.01432	PF01442	Apolipoprotein A1/A4/E domain	2.3e-11	Putative LEA	Late-embryogenesis abundant protein	YES	YES	YES	YES	NO	NO	NO	NO	NO	NO	NO	NO	NO	0.278458	0.203171	0.191928	75.7695	86.9081	82.8925	0.819854	0.547142	0.438098	441.275	344.194	412.734	0.207559	0.536944	0.296487	3.13224	3.96119
Mp5g16460		580.621	0.333945	0.162509	2.05493	0.0398857	0.650727	11.9666	15.5746	52.2095	29.7493	471.206	2903.02	5.41558	PF03018	Dirigent-like protein	1.6e-09	-	-	NO	NO	NO	NO	NO	NO	NO	NO	NO	NO	NO	NO	NO	0.112058	0	0	0.451726	0.23873	0.305103	0.219953	0	0	0.377561	0	0	0	0	0.119314	0.130395	0.245243
Mp3g12180	Mapoly0050s0023	35.9708	0.483602	0.187683	2.5767	0.00997496	0.417937	1.70951	3.89366	0	2.70448	24.7383	182.779	5.22952	PF03073	TspO/MBR family	5e-44	-	-	YES	YES	YES	YES	NO	NO	NO	NO	NO	NO	NO	NO	YES	4.51793	4.88281	4.14551	160.839	213.615	199.892	9.92105	9.45429	7.57008	867.549	676.188	759.284	5.8091	6.33784	5.53202	12.2888	13.9045
Mp7g09290	Mapoly0068s0082	49.3804	0.616739	0.205062	3.00757	0.00263342	0.221446	2.56427	6.81391	0	10.8179	41.2305	234.856	4.93512	PF03729	Short repeat of unknown function (DUF308)	8.1e-09	-	-	NO	YES	YES	YES	NO	NO	NO	NO	NO	NO	NO	NO	YES	0.343418	0.150341	0	3.18406	5.63347	4.98683	3.43778	2.59116	2.72311	128.668	81.5856	93.9786	0.0767936	0.0794645	0.146261	2.55753	1.80379
Mp5g23710	Mapoly0010s0085	105.911	0.815303	0.223097	3.65448	0.000257701	0.0641808	2.56427	11.681	6.52619	17.1284	116.623	480.943	4.8872	PF01442	Apolipoprotein A1/A4/E domain	6.6e-09	MpLEA1	Late-embryogenesis abundant protein	YES	YES	YES	YES	NO	NO	NO	NO	NO	NO	NO	NO	YES	0.394235	0.0719113	0.135864	49.7296	72.2298	60.2888	3.35323	4.18301	3.16327	610.284	462.87	535.497	0.146928	0.152039	0.3498	2.52311	5.10487
Mp1g26550	Mapoly0002s0223	486.333	0.410709	0.177884	2.30887	0.020951	0.538734	19.6594	58.4049	18.4909	75.7254	290.97	2454.75	4.86894	PF01679	Proteolipid membrane potential modulator	5.9e-19	-	-	NO	YES	YES	YES	NO	NO	NO	NO	NO	NO	NO	NO	YES	0.123594	0.270533	0.255562	158.685	197.084	189.231	1.33427	1.6028	0.58335	532.473	436.241	509.006	0.138187	0.142993	0.394788	13.0875	13.6597
Mp6g06100	Mapoly0097s0034	293.404	0.481559	0.18959	2.54	0.0110853	0.435404	17.9499	31.1493	18.4909	44.1732	249.739	1398.92	4.64649	PF02466	Tim17/Tim22/Tim23/Pmp24 family	7.1e-13	-	-	YES	YES	YES	YES	NO	NO	NO	NO	NO	NO	NO	NO	NO	1.81707	1.3799	1.41856	336.311	375.655	381.082	2.4748	2.5794	2.55541	906.102	714.76	821.923	1.24385	1.1155	1.22401	21.1441	24.3472
Mp6g04960	Mapoly0034s0022	4.68903	0.3757	0.173807	2.16159	0.03065	NA	0	0	1.0877	6.31045	2.35603	18.38	4.63609	-	-	-	-	-	NO	NO	NO	NO	NO	NO	NO	NO	NO	NO	NO	NO	NO	0	0.0961323	0.0454063	0.0442606	0.046782	0	0.0862048	0	0.041458	0.0493251	0.0992736	0	0	0	0.0467619	0	0
Mp3g10040	Mapoly0085s0023	41.7926	0.688384	0.214447	3.21004	0.00132716	0.162175	3.41902	5.84049	1.0877	9.01493	35.3405	196.053	4.53818	PF04582	Reovirus sigma C capsid protein	2.4e-05	-	-	NO	YES	YES	YES	NO	NO	NO	NO	NO	NO	NO	NO	NO	0	0.0601184	0	0.664303	1.11173	1.19648	0	0.0647597	0	37.5711	23.2811	30.7954	0	0	0.0584871	0.319596	0.240434
Mp3g04480	Mapoly0022s0083	8.53682	0.405865	0.179417	2.26214	0.023689	0.559268	0	0	2.1754	2.70448	10.6021	35.7389	4.49477	PF05512	AWPM-19-like family	6.4e-36	-	-	NO	YES	YES	YES	NO	NO	NO	NO	NO	NO	NO	NO	YES	0.104461	0	0.324001	17.0546	29.4872	21.4262	0.410081	0.36946	0.591655	345.746	244.98	280.68	0	0.120858	0.222449	1.21555	2.17186
Mp8g13560	Mapoly1171s0001	28.218	0.439422	0.184587	2.38057	0.0172857	0.511982	3.41902	3.89366	0	2.70448	15.3142	143.977	4.46941	PF01442	Apolipoprotein A1/A4/E domain	3e-10	-	-	NO	YES	YES	YES	NO	NO	NO	NO	NO	NO	NO	NO	YES	0.0842736	0.0922327	0	59.2813	70.4683	64.6294	0.248124	0.0993533	0.397763	317.83	243.26	302.202	0	0	0.08973	2.35353	2.67431
Mp6g03000		4.04239	0.342867	0.168825	2.0309	0.0422652	NA	0	0	1.0877	1.80299	7.06809	14.2956	4.4127	PF02987	Late embryogenesis abundant protein	7.9e-10	Putative LEA	Late-embryogenesis abundant protein	NO	NO	NO	NO	NO	NO	NO	NO	NO	NO	NO	NO	NO	0.220508	0.120667	0.170985	138.892	168.825	157.35	1.67719	1.42981	0.88466	419.899	336.883	393.626	0.123273	0.19134	0.176089	5.90161	6.81658
Mpzg00570	Mapoly0196s0008	281.267	0.418941	0.181832	2.30401	0.0212222	0.540999	14.5308	14.6012	50.0341	48.6806	195.55	1364.2	4.34463	PF00704	Glycosyl hydrolases family 18	2.8e-24	GH18	Cell wall	NO	YES	YES	NO	NO	NO	NO	NO	NO	NO	NO	NO	NO	1.0684	0.756609	0.194929	1.14006	0.80334	2.96599	9.12856	4.29739	1.48316	1.48227	5.25624	1.77231	1.12429	0.145424	0.267665	1.82828	0.412629
Mp5g01870	Mapoly0161s0017	16.673	0.435882	0.186053	2.34278	0.0191407	0.534482	4.27378	0.973415	0	7.21195	5.89008	81.6889	4.17513	PF15761	Immortalisation up-regulated protein	0.045	-	-	NO	NO	YES	NO	NO	NO	NO	NO	YES	NO	NO	NO	NO	0.0558937	0	0.0577874	0.112658	0.357229	0.304366	0.0548552	0.0658952	0.158287	20.5273	14.2136	16.0775	0.0624935	0.194001	0.119025	0.13008	0
Mp3g09320	Mapoly0085s0095	46.143	0.763984	0.223732	3.41473	0.000638454	0.113163	2.56427	7.78732	4.35079	14.4239	35.3405	212.391	4.1563	PF13417	Glutathione S-transferase, N-terminal domain	7.3e-18	MpDHAR1	monodehydroascorbate reductase, ROS scavenging	NO	YES	YES	YES	NO	NO	NO	NO	NO	NO	NO	NO	YES	0.430793	0.471478	0.267233	7.46737	11.472	9.22703	1.01469	1.32048	0.487992	94.7334	62.0291	74.9321	0.192664	0.299047	0.183474	0.501287	0.471402
Mp3g21610	Mapoly0089s0055	16.6215	0.529938	0.20057	2.64216	0.00823791	0.397897	1.70951	2.92025	1.0877	3.60597	11.7802	78.6255	4.03939	PF01988	VIT family	5.1e-45	-	-	NO	YES	YES	YES	NO	NO	NO	NO	NO	NO	NO	NO	NO	0.0509356	0.0557461	0.0526613	2.41263	4.44906	3.65199	0.349925	0.0600499	0.0480822	24.1983	18.9974	19.7075	0.05695	0.117861	0	0.118541	0.613108
Mp1g24810	Mapoly0285s0001	400.873	0.612217	0.20992	2.91643	0.00354061	0.260307	41.883	71.0593	27.1924	146.042	369.897	1749.16	4.01469	PF00128	Alpha amylase, catalytic domain	5.6e-20	-	-	YES	YES	YES	YES	NO	NO	NO	NO	NO	NO	NO	NO	YES	2.87012	2.64521	3.20163	128.563	152.139	152.932	3.78044	3.29465	4.4205	434.234	363.992	419.347	1.68896	1.66031	1.76923	13.3591	13.3892
Mp7g01970	Mapoly0088s0089	24.3112	0.845547	0.23184	3.64711	0.000265204	0.0641808	2.56427	4.86708	1.0877	12.6209	31.8064	92.9211	4.01101	-	-	-	-	-	YES	YES	YES	YES	NO	NO	NO	NO	YES	NO	NO	NO	NO	1.50665	1.18724	1.24616	69.0564	86.2147	74.3863	2.01098	2.6999	2.33249	191.347	160.202	184.025	1.54979	1.67342	1.28336	5.11933	6.39687
Mp1g24800	Mapoly0061s0041	422.401	0.605823	0.209442	2.89256	0.00382117	0.270452	46.1568	75.9264	28.2801	152.352	387.567	1844.13	3.98689	PF00128	Alpha amylase, catalytic domain	1.3e-19	-	-	YES	YES	YES	YES	NO	NO	NO	NO	NO	NO	NO	NO	YES	2.07004	1.90306	2.14018	92.4592	109.016	110.544	2.55979	2.1476	2.85296	314.697	267.32	305.05	1.15723	1.29328	1.27836	10.1651	9.78556
Mp1g09240	Mapoly0096s0075	89.822	0.730074	0.22223	3.28521	0.00101906	0.141451	11.9666	18.4949	2.1754	22.5373	82.4611	401.297	3.9554	PF08240	Alcohol dehydrogenase GroES-like domain	1.4e-26	-	-	NO	YES	YES	YES	NO	NO	NO	NO	NO	NO	NO	NO	YES	0	0	0.161362	2.67394	3.82377	4.15504	0.255291	0.122668	0.0491104	78.5878	53.9185	60.9148	0.0581678	0	0.110786	0.121076	0.853935
Mp1g08130	Mapoly0036s0057	285.187	0.52904	0.200839	2.63415	0.00843472	0.403919	29.9164	53.5378	22.8417	51.3851	378.143	1175.3	3.91626	PF04193	PQ loop repeat	5.5e-33	-	-	NO	NO	YES	NO	NO	NO	NO	NO	NO	NO	NO	NO	YES	7.46175	7.79526	7.06333	7.56872	10.116	9.6744	13.7427	12.5099	9.83379	22.4746	21.6857	20.6598	23.6741	19.0038	20.7908	16.6326	14.3155
Mp6g07560	Mapoly0053s0070	33.8752	0.45042	0.190556	2.36371	0.0180929	0.515289	0	7.78732	5.43849	8.11344	16.4922	165.42	3.84477	PF05957	Bacterial protein of unknown function (DUF883)	5.1e-05	Putative LEA	Late-embryogenesis abundant protein	YES	YES	YES	YES	NO	NO	NO	NO	NO	NO	NO	NO	YES	2.83794	3.48245	2.71181	139.969	183.486	167.768	7.00524	5.57626	7.18448	756.554	585.702	678.13	6.82684	5.92007	5.67711	8.00567	9.17523
Mp5g16470	Mapoly0117s0059	2072.71	0.426031	0.186992	2.27834	0.0227061	0.552078	238.477	226.806	371.993	269.546	1565.58	9763.86	3.79215	PF03018	Dirigent-like protein	1.5e-10	MpDIR42	Secondary metabolism	NO	NO	NO	NO	NO	NO	NO	YES	NO	NO	NO	NO	YES	0	0.0900171	0	0	0	0.0746472	0	0	0	0.0923749	0	0	0.091961	0	0	0.0957083	0.0900025
Mp6g03090	Mapoly0035s0089	13.5446	0.573977	0.208821	2.74865	0.00598408	0.334877	2.56427	1.94683	1.0877	4.50747	12.9582	58.2033	3.75651	PF02987	Late embryogenesis abundant protein	2.7e-05	Putative LEA	Late-embryogenesis abundant protein	YES	YES	YES	YES	NO	NO	NO	NO	NO	NO	NO	NO	YES	2.14996	3.9707	3.19527	91.1372	113.219	120.001	2.90127	2.05942	3.04427	545.406	405.944	446.234	2.7043	4.04206	2.14609	4.69082	4.41117
Mp5g16440		858.144	0.481064	0.195952	2.45501	0.0140879	0.48417	111.118	96.3681	153.365	143.337	771.6	3873.07	3.72995	PF03018	Dirigent-like protein	1.9e-10	-	-	NO	NO	NO	NO	NO	NO	NO	NO	NO	NO	NO	NO	NO	0.146395	0.240331	0	0.29507	0	0.0664319	0.287349	0.51777	0.345484	0.246626	0.248184	0.0825676	0.245521	0	0.0779365	0.766576	0.0800972
Mp5g16450	Mapoly0117s0060	808.427	0.487444	0.197729	2.4652	0.0136935	0.476341	111.118	96.3681	152.278	143.337	732.725	3614.73	3.64185	PF03018	Dirigent-like protein	1.6e-10	MpDIR43	Secondary metabolism	NO	NO	NO	NO	NO	NO	YES	YES	NO	YES	NO	NO	YES	0.217781	0.238349	0	0.329217	0	0.0988262	0.213735	0.128375	0.308372	0.244592	0.246138	0.12283	0	0	0	0.633546	0
Mp6g06570	Mapoly0173s0001	276.067	0.582373	0.210312	2.76909	0.00562128	0.326697	40.1735	45.7505	39.1571	72.1195	268.587	1190.62	3.61384	PF11727	Invariant surface glycoprotein	0.12	-	-	YES	YES	YES	YES	NO	NO	NO	NO	NO	NO	NO	NO	YES	0.491745	0.538187	0.127102	124.514	139.726	133.777	2.65435	2.75375	2.43704	595.776	481.022	556.083	0.274905	0.711165	0.261792	6.29435	6.05363
Mp1g09220	Mapoly0660s0001	27.7712	0.449519	0.193033	2.32872	0.0198741	0.538734	0	0.973415	11.9647	10.8179	37.6965	105.174	3.57032	-	-	-	-	-	NO	NO	NO	NO	NO	NO	YES	YES	NO	YES	NO	NO	NO	0	0	0	0	0	0	0	0	0.0622906	0	0	0	0.147558	0	0	0.230356	0.0722076
Mp5g16520	Mapoly0117s0053	944.683	0.393598	0.184423	2.13421	0.0328252	0.610276	114.537	134.331	213.189	103.672	750.396	4351.97	3.49404	PF03018	Dirigent-like protein	1.8e-10	MpDIR38	Secondary metabolism	NO	NO	NO	NO	NO	YES	NO	YES	NO	NO	NO	NO	YES	0	0	0	0.298139	0	0.0671227	0.0725844	0	0.0698153	0	0.0835884	0.0834263	0.0826913	0.0855673	0.078747	0.0860609	0.16186
Mp5g16530	Mapoly0117s0056	944.683	0.393598	0.184423	2.13421	0.0328252	0.610276	114.537	134.331	213.189	103.672	750.396	4351.97	3.49404	PF03018	Dirigent-like protein	1.8e-10	MpDIR40	Secondary metabolism, OPDA, Jasmonic Acid, Hormones	NO	NO	NO	NO	NO	NO	NO	YES	NO	NO	NO	NO	YES	0	0	0	0.331856	0	0.0747137	0.080793	0	0.0777107	0	0.0930414	0.092861	0.0920429	0.0952441	0.0876525	0.0957935	0.180165
Mp6g02990	Mapoly0035s0085	7.91952	0.385386	0.184169	2.09257	0.0363875	0.632117	0	2.92025	1.0877	1.80299	14.1362	27.57	3.44039	PF02987	Late embryogenesis abundant protein	0.00015	Putative LEA	Late-embryogenesis abundant protein	NO	YES	YES	YES	NO	NO	NO	NO	NO	NO	YES	NO	YES	0.311273	0.511006	0.482729	134.263	151.361	150.574	0.763725	1.10092	1.02842	443.984	373.087	429.772	0.522041	0.360132	0	4.34651	9.19662
Mp1g09230	Mapoly0660s0002	16.8499	0.395599	0.185685	2.13048	0.0331321	0.611638	0	0.973415	7.61388	7.21195	11.7802	73.52	3.42937	-	-	-	-	-	NO	NO	NO	NO	NO	YES	NO	YES	NO	NO	NO	NO	NO	0.299185	0.654882	0	0	0.318693	0	0	0	0	0	0	0	0	0	0	0	1.30955
Mp1g03150	Mapoly0005s0292	353.532	0.568577	0.211362	2.69006	0.00714395	0.375504	47.8663	102.209	35.894	116.293	378.143	1440.79	3.37937	PF04119	Heat shock protein 9-Dec	0.0031	-	-	YES	YES	YES	YES	NO	NO	NO	NO	NO	NO	NO	NO	YES	4.66586	3.95505	3.6889	144.063	168.155	168.679	9.83176	9.11401	6.39081	555.726	453.615	522.756	6.29084	4.81607	5.3576	21.9836	18.6708
Mp5g17310	Mapoly0182s0018	121.148	0.940991	0.24362	3.86254	0.000112212	0.0381976	17.9499	30.1759	16.3155	37.8627	135.472	489.112	3.36175	PF07857	Transmembrane family, TMEM144 of transporters	1.8e-13	-	-	YES	YES	YES	YES	NO	NO	NO	NO	NO	NO	NO	NO	YES	1.33983	1.05904	1.0774	74.1897	99.1897	90.6589	2.55682	2.80813	1.75663	461.464	368.98	425.696	1.58126	0.947303	0.713288	6.14968	6.19032
Mp6g08810	Mapoly0060s0040	75.3865	0.857426	0.238651	3.59281	0.000327133	0.0742385	11.9666	16.5481	11.9647	25.2418	65.9688	320.629	3.34683	-	-	-	-	-	NO	YES	YES	YES	NO	NO	NO	NO	NO	NO	NO	NO	YES	1.50545	1.34806	1.20271	10.6202	14.068	12.8557	3.89517	3.38831	4.00495	150.326	106.651	122.268	5.12613	4.43354	5.61022	3.50359	3.3696
Mp5g16480	Mapoly0117s0057	2257.12	0.409517	0.18919	2.16458	0.0304198	0.59555	341.902	359.19	532.972	303.803	1722.26	10282.6	3.31818	PF03018	Dirigent-like protein	1.8e-10	MpDIR41	Secondary metabolism	NO	YES	NO	NO	NO	NO	NO	YES	NO	NO	NO	NO	YES	0	0	0	0	0.0700897	0	0.0645769	0.0775734	0	0	0	0	0	0	0	0	0
Mp1g25550	Mapoly0002s0317	215.078	1.01223	0.248037	4.08096	4.48495e-05	0.0218672	25.6427	65.2188	28.2801	79.3314	263.875	828.121	3.2974	PF09325	Vps5 C terminal like	0.012	-	-	NO	YES	YES	YES	NO	NO	NO	NO	NO	NO	NO	NO	YES	24.3991	27.4384	30.6644	186.224	229.976	215.548	45.4751	39.453	43.5289	656.413	533.053	588.453	35.1638	32.3726	35.3933	38.5503	49.1117
Mp1g01170	Mapoly0029s0129	39.514	0.690165	0.225897	3.05522	0.00224896	0.212937	7.6928	8.76074	5.43849	10.8179	31.8064	172.568	3.29715	PF13664	Domain of unknown function (DUF4149)	8.1e-21	Putative LEA	Late-embryogenesis abundant protein	NO	YES	YES	YES	NO	NO	NO	NO	NO	NO	NO	NO	YES	0.584028	0.488789	0.852444	11.7369	16.2846	14.7478	0.91034	0.972046	1.03776	131.919	102.699	117.846	0.537755	0.675699	0.585262	1.15931	1.54131
Mp4g09300	Mapoly0112s0030	637.555	1.22455	0.256089	4.78175	1.7378e-06	0.00322964	91.4588	165.481	100.068	269.546	817.542	2381.23	3.28021	PF02987	Late embryogenesis abundant protein	4.5e-07	MpLEAL1	Late-embryogenesis abundant protein	YES	YES	YES	YES	NO	NO	NO	NO	NO	NO	NO	NO	YES	11.0677	11.543	8.48107	251.161	357.981	319.424	35.9088	42.5217	27.1641	1718.3	1319.31	1658.68	4.94983	5.87522	6.23876	28.6365	28.0691
Mp6g11340	Mapoly0016s0173	656.606	0.393342	0.187392	2.09903	0.0358145	0.627242	75.2185	164.507	138.138	116.293	369.897	3075.59	3.23666	PF02987	Late embryogenesis abundant protein	0.00033	Putative LEA	Late-embryogenesis abundant protein	YES	YES	YES	YES	NO	NO	NO	NO	YES	NO	NO	NO	YES	2.90364	2.71657	2.27572	56.6374	86.7028	80.2056	32.6336	34.6186	26.3487	267.043	218.393	245.915	0.733079	1.46297	0.448786	3.48778	4.76603
Mp7g10840	Mapoly0003s0099	73.3419	0.769103	0.233489	3.29395	0.000987903	0.139074	15.3856	11.681	15.2278	39.6657	28.2724	329.819	3.23335	-	-	-	-	-	NO	NO	NO	NO	NO	NO	NO	NO	NO	YES	NO	NO	YES	0	0	0	0	0	0	0	0	0	0	0	0.109197	0	0	0	0	0
Mp3g23830	Mapoly0121s0040	3605.58	0.425131	0.192934	2.20351	0.027559	0.58024	377.802	634.667	1071.38	1182.76	1948.44	16418.4	3.22982	PF03018	Dirigent-like protein	2.4e-21	MpDIR49	Secondary metabolism	NO	YES	NO	NO	NO	NO	NO	NO	NO	NO	NO	NO	NO	0	0.0937713	0	0.0863471	0.547596	0.699843	0.0840876	0.202021	0	0	0.193671	0.0966477	0.0957963	0	0	0	0
Mp5g16510	Mapoly0117s0054	3530.3	0.426429	0.193191	2.20729	0.0272936	0.579565	647.905	547.059	849.492	521.965	2925.01	15690.4	3.2266	PF03018	Dirigent-like protein	4.6e-10	MpDIR39	Secondary metabolism	NO	NO	NO	NO	NO	NO	NO	YES	NO	NO	NO	NO	YES	0.139861	0.076535	0.216899	0.493328	0.670412	0.253868	0.480419	0.577106	0.528104	0.549778	0.790359	0.473296	0.312751	0.323628	0.372291	1.38335	0.765225
Mp2g02010	Mapoly0130s0009	25.5067	0.54676	0.211229	2.58847	0.00964021	0.415594	7.6928	3.89366	3.26309	4.50747	22.3823	111.301	3.21817	PF01442	Apolipoprotein A1/A4/E domain	3.8e-11	Putative LEA	Late-embryogenesis abundant protein	NO	YES	YES	YES	NO	NO	NO	NO	NO	NO	NO	NO	NO	0.294689	0.230372	0.435247	25.4559	34.2603	30.2985	0.289214	0.148894	0.15896	245.626	170.812	213.172	0.282416	0.0487064	0.134472	0.489873	1.1056
Mp3g04490	Mapoly0022s0082	6.83743	0.556152	0.213502	2.60491	0.00918994	0.412497	0.854755	0.973415	2.1754	6.31045	8.24611	22.4644	3.20899	PF05512	AWPM-19-like family	5.5e-32	-	-	NO	YES	YES	YES	NO	NO	NO	NO	NO	NO	NO	NO	YES	0.115128	0	0.119029	4.06089	5.27331	5.32886	0.225979	0.271459	0.217358	147.275	81.1942	112.335	0.386167	0.133199	0.122583	0.133968	0.629905
Mp5g10000	Mapoly0048s0071	84.0574	0.891578	0.242594	3.67519	0.000237672	0.0617818	14.5308	19.4683	15.2278	21.6358	118.98	314.502	3.20872	PF17205	Integrin plexin domain	0.062	-	-	YES	YES	YES	YES	NO	NO	NO	NO	NO	NO	NO	NO	YES	0.241589	0.264406	0.499549	11.5243	18.4428	16.4445	2.05487	2.56337	1.14028	332.381	228.539	260.344	0.360154	0.27951	0.257231	0.749659	2.64363
Mp2g01360	Mapoly0028s0016	897.561	0.363974	0.182899	1.99003	0.0465873	0.670464	94.8778	365.031	80.4896	240.699	475.918	4128.35	3.16439	-	-	-	-	-	YES	YES	YES	YES	NO	NO	NO	NO	NO	NO	NO	NO	NO	8.71437	8.60438	7.44273	284.851	348.097	318.42	100.027	115.356	77.4335	1865.74	1471.25	1684.87	3.81261	5.36988	4.13503	18.5172	26.4308
Mp4g02590	Mapoly0080s0040	6.839	0.366914	0.184019	1.99389	0.046164	0.670464	0	1.94683	2.1754	1.80299	10.6021	24.5067	3.16259	PF06738	Putative threonine/serine exporter	2.1e-50	-	-	NO	YES	YES	YES	NO	NO	NO	NO	NO	NO	NO	NO	NO	0.328348	0.559001	0.188596	5.99308	7.18945	7.11888	2.43476	2.70971	1.17094	28.3953	19.5859	25.5151	2.40666	1.85722	2.60263	2.67454	1.67673
Mp5g19820	Mapoly3320s0001	17.0553	1.08838	0.25457	4.27538	1.90808e-05	0.0120799	4.27378	1.94683	4.35079	28.8478	20.0263	42.8867	3.11771	PF00264	Common central domain of tyrosinase	1.8e-24	MpPPO63	Secondary metabolism	NO	NO	NO	NO	NO	NO	NO	NO	NO	NO	NO	NO	NO	2.15497	2.51572	2.30225	1.08588	1.4538	1.69502	5.28733	6.69018	5.08561	2.01689	1.70489	1.13439	4.49759	2.65944	4.43602	2.34043	2.98694
Mp1g00470	Mapoly0103s0040	17.0629	0.696554	0.229561	3.03428	0.0024111	0.218174	2.56427	5.84049	2.1754	10.8179	17.6702	63.3089	3.11709	PF10514	Pro-apoptotic Bcl-2 protein, BAD	0.28	-	-	NO	YES	YES	YES	NO	NO	NO	NO	NO	NO	NO	NO	NO	0.260051	0.426917	0.134431	9.23823	13.7119	12.2728	0.574244	0.996398	0.675078	40.3781	35.0489	40.5545	0.0726893	0.225652	0	1.05912	1.56511
Mp7g10210	Mapoly0003s0041	326.038	0.563215	0.214981	2.61984	0.00879714	0.409683	53.8496	103.182	51.1218	103.672	340.446	1303.96	3.07005	PF01161	Phosphatidylethanolamine-binding protein	2.4e-30	-	-	YES	YES	YES	YES	NO	NO	NO	NO	NO	NO	NO	NO	YES	8.08804	7.30796	7.77866	426.793	531.35	494.032	13.0143	13.8594	12.2514	1130.19	960.565	1079.64	1.47212	2.06737	1.80245	18.7137	25.1106
Mp3g24550	Mapoly0326s0002	9.10404	0.699713	0.231396	3.02388	0.00249554	0.219205	0.854755	3.89366	1.0877	13.5224	11.7802	23.4856	3.06345	PF12680	SnoaL-like domain	0.023	-	-	YES	YES	YES	YES	NO	NO	NO	NO	NO	NO	NO	YES	NO	0	0.0797315	0.0753194	6.38744	7.91533	6.94236	0.142995	0	0.20631	32.4825	27.5829	35.9936	0	0.0842862	0	0.423862	0.797185
Mp7g17400	Mapoly0051s0077	610.061	1.2075	0.257483	4.68961	2.73728e-06	0.00422883	77.7827	156.72	158.804	330.848	678.537	2257.68	3.05427	PF02466	Tim17/Tim22/Tim23/Pmp24 family	1.1e-14	-	-	YES	YES	NO	YES	NO	NO	NO	NO	YES	NO	NO	NO	NO	18.0587	15.4969	13.7907	419.31	493.145	482.189	41.9918	42.5801	24.0208	648.329	602.444	688.313	37.7434	21.012	25.3459	63.0413	52.6585
Mp4g14810	Mapoly0119s0007	21.5014	0.591616	0.219683	2.69304	0.00708033	0.373533	4.27378	8.76074	1.0877	12.6209	16.4922	85.7733	3.02417	PF02987	Late embryogenesis abundant protein	4.6e-09	Putative LEA	Late-embryogenesis abundant protein	NO	NO	YES	NO	NO	NO	NO	NO	NO	NO	NO	NO	YES	0.353125	0.30918	0.876214	25.6231	33.1764	28.2669	0.693129	0.416312	0.600017	74.4018	61.5419	76.4794	1.50032	1.63421	1.57915	3.69819	3.16858
Mp7g14140	Mapoly0009s0099	469.047	1.08795	0.254712	4.2713	1.94333e-05	0.0120799	80.347	171.321	65.2619	238.896	519.505	1738.95	2.97816	PF13347	MFS/sugar transport protein	2.2e-12	MpSUT4	sucrose transporter, channels	YES	YES	YES	YES	NO	NO	NO	NO	NO	NO	NO	NO	YES	4.00596	3.44784	3.90042	52.9928	68.4817	62.5128	6.45076	5.63982	5.61724	229.019	187.784	224.798	5.47913	6.79463	6.37728	13.6676	11.874
Mp2g15850	Mapoly0082s0080	7.06472	0.370468	0.187969	1.97091	0.0487347	0.682786	0	4.86708	0	10.8179	16.4922	10.2111	2.94658	-	-	-	-	-	NO	NO	NO	NO	NO	NO	NO	NO	NO	NO	NO	NO	NO	0.122124	0.133658	0.126262	0.492304	0.260174	0.33251	0.359566	0.287954	0.115283	0	0.414077	0.137758	0.136545	0.141293	0.390094	0.710542	0.133636
Mp5g05120	Mapoly0027s0114	22.5986	0.578334	0.220748	2.61989	0.00879593	0.409683	3.41902	9.73415	3.26309	8.11344	21.2043	89.8578	2.85989	PF01442	Apolipoprotein A1/A4/E domain	4.1e-07	MpLEAL6	Late-embryogenesis abundant protein	NO	YES	YES	YES	NO	NO	NO	NO	NO	NO	NO	NO	YES	0.0659402	0.0721678	0.0681743	22.9266	36.3139	29.9826	0.38829	0.388697	0.49797	364.292	261.363	329.51	0	0	0.0702095	1.53461	2.74193
Mp6g07540	Mapoly0053s0068	29.7439	0.51196	0.212573	2.4084	0.0160226	0.501393	5.98329	11.681	4.35079	7.21195	16.4922	132.744	2.82913	PF00257	Dehydrin	7.9e-08	MpDHN1	Dehydrin	YES	YES	YES	YES	NO	NO	NO	NO	NO	NO	NO	NO	YES	1.40073	1.08213	1.87412	520.149	633.775	587.623	4.44757	2.13707	1.71116	1895.95	1524.44	1747.81	1.01337	2.19257	1.40369	30.0101	30.9259
Mp7g03650	Mapoly0074s0032	44.7677	1.18676	0.259136	4.57969	4.65674e-06	0.00512134	7.6928	12.6544	13.0524	31.5523	110.733	92.9211	2.81603	PF15555	Domain of unknown function (DUF4658)	0.057	-	-	NO	NO	NO	NO	NO	YES	NO	YES	YES	NO	NO	NO	NO	6.95009	7.01632	7.06167	4.40784	3.38252	4.35015	14.1123	13.0676	13.2912	3.5664	4.2661	3.0413	7.16783	9.28874	9.37768	6.34441	6.0973
Mp3g08260	Mapoly0006s0300	172.274	0.81547	0.243082	3.35471	0.000794489	0.122138	27.3522	81.7669	19.5786	83.8389	154.32	666.785	2.81384	PF03760	Late embryogenesis abundant (LEA) group 1	0.00024	Putative LEA	Late-embryogenesis abundant protein	YES	YES	YES	YES	NO	NO	NO	NO	NO	NO	NO	NO	YES	1.49592	1.14604	1.23729	432.525	550.382	512.381	4.99165	4.76173	4.94243	1555.09	1315.37	1498.6	4.01414	3.98068	2.54845	31.8551	36.5037
Mp4g14870	Mapoly0119s0009	57.4916	0.608793	0.225299	2.70215	0.00688917	0.368842	10.2571	30.1759	3.26309	21.6358	60.0788	219.539	2.7854	PF02987	Late embryogenesis abundant protein	4.9e-09	Putative LEA	Late-embryogenesis abundant protein	YES	YES	YES	YES	NO	NO	NO	NO	NO	NO	NO	NO	YES	1.78213	2.80376	1.6122	79.9228	93.3743	85.3187	2.84216	3.41416	1.47201	217.166	183.668	203.414	1.86803	2.44846	3.08347	6.99893	9.50686
Mp7g05690	Mapoly0057s0102	1199.18	0.510378	0.213387	2.39179	0.0167664	0.507686	156.42	698.912	72.8757	2349.29	2948.57	969.034	2.75523	PF00578	AhpC/TSA family	2.6e-26	-	-	YES	YES	YES	YES	NO	NO	NO	NO	NO	NO	NO	NO	YES	6.5387	7.29794	6.82716	31.1867	41.0317	48.7674	19.061	19.081	15.4004	157.635	130.241	123.343	6.15263	7.49014	8.06495	8.43734	10.0596
Mp4g14840	Mapoly0119s0005	34.1204	0.536517	0.217243	2.46966	0.0135241	0.473906	6.83804	18.4949	1.0877	17.1284	29.4504	131.723	2.75459	PF02987	Late embryogenesis abundant protein	4.6e-09	Putative LEA	Late-embryogenesis abundant protein	NO	YES	YES	YES	NO	NO	NO	NO	NO	NO	NO	NO	NO	0.276998	0.303159	0.787553	17.7264	23.1622	19.2318	0.747592	0.326564	0.392221	55.3757	48.4468	53.1179	1.54853	1.60238	1.62213	2.65918	2.65221
Mp4g17570	Mapoly0041s0039	13.2669	0.467039	0.207897	2.2465	0.0246722	0.565034	5.12853	1.94683	3.26309	7.21195	5.89008	56.1611	2.74407	PF02987	Late embryogenesis abundant protein	2.8e-09	Putative LEA	Late-embryogenesis abundant protein	NO	YES	YES	YES	NO	NO	NO	NO	NO	NO	NO	NO	YES	0	0	0	42.7114	63.3896	55.1052	0.646536	0.647213	0.310935	400.027	290.624	363.752	0.491041	0.12703	0.23381	2.17196	3.72452
Mp7g00660	Mapoly0046s0059	10.3919	0.488063	0.211153	2.31142	0.0208096	0.538734	0.854755	2.92025	4.35079	4.50747	12.9582	36.76	2.73839	-	-	-	-	-	NO	YES	YES	YES	NO	NO	NO	NO	NO	NO	NO	NO	NO	1.2767	0.410964	1.3976	43.8217	53.9978	51.3917	1.76891	1.68223	1.70143	133.435	109.409	127.833	0.923644	1.12954	1.11947	4.80641	4.35551
Mp6g11090	Mapoly0016s0148	43.8147	0.531279	0.217189	2.44616	0.0144387	0.484319	11.9666	19.4683	3.26309	11.7194	30.6284	185.842	2.71731	PF02987	Late embryogenesis abundant protein	2.1e-06	MpLEAL4	Late-embryogenesis abundant protein	YES	YES	YES	YES	NO	NO	NO	NO	NO	NO	NO	NO	NO	5.46054	5.00337	3.41358	15.7414	18.3966	20.6301	2.61723	3.89252	4.31551	135.777	105.777	124.051	2.69769	3.23228	2.02817	3.98977	3.33504
Mp2g06890	Mapoly0021s0142	40.173	0.809507	0.244811	3.30667	0.000944132	0.136346	7.6928	14.6012	9.78928	27.0448	31.8064	150.103	2.70329	PF01442	Apolipoprotein A1/A4/E domain	0.016	-	-	YES	YES	NO	YES	NO	NO	NO	NO	NO	NO	NO	NO	YES	0.363764	0.454994	0.483543	23.5147	26.7917	27.2604	0.867015	1.47036	1.12827	53.1112	43.8146	48.6536	0.174307	0.240493	0.110662	2.11645	1.64908
Mp1g25200	Mapoly0061s0005	667.105	1.06391	0.256955	4.14044	3.46646e-05	0.0183555	155.565	265.742	115.296	318.227	795.16	2352.64	2.69135	-	-	-	-	-	YES	YES	NO	YES	NO	NO	NO	NO	NO	NO	NO	NO	YES	11.4929	10.0903	10.7071	650.779	794.131	742.408	25.0377	27.6943	18.1215	1364.25	1177.46	1339.01	2.96537	4.23745	2.28603	48.0566	51.5488
Mp3g19060	Mapoly0049s0126	4710.94	1.19797	0.259776	4.61154	3.99691e-06	0.00476198	931.683	1550.65	1318.29	2250.13	6344.79	15870.1	2.68641	PF01293	Phosphoenolpyruvate carboxykinase	1.7e-214	-	-	YES	YES	NO	YES	NO	NO	NO	NO	NO	NO	NO	NO	NO	23.24	22.1108	18.2058	77.4169	82.1543	94.5888	79.4771	61.9987	32.4078	104.366	93.146	98.0852	33.8442	22.3078	29.6501	30.8552	19.1571
Mp4g05760	Mapoly0087s0015	157.337	0.859758	0.248083	3.46561	0.000529034	0.102211	28.2069	73.9796	25.017	82.0359	142.54	592.244	2.68288	PF02987	Late embryogenesis abundant protein	3.2e-13	MpLEAL5	Late-embryogenesis abundant protein	YES	YES	YES	YES	NO	NO	NO	NO	NO	NO	NO	NO	YES	0.423297	0.648585	0.437639	289.658	359.997	332.387	2.99112	3.69291	2.23767	987.615	803.256	929.569	0.757247	0.881532	1.44225	25.9089	25.6613
Mp2g10700	Mapoly0023s0037	11.089	0.58366	0.225076	2.59317	0.00950952	0.415594	2.56427	0.973415	5.43849	7.21195	17.6702	32.6755	2.68084	PF01546	Peptidase family M20/M25/M40	1.4e-43	-	-	NO	NO	NO	NO	NO	YES	NO	NO	NO	NO	NO	NO	YES	1.0164	0.628743	0.868081	0.668034	0.470727	0.561495	0.693924	1.04198	0.95946	0.446685	0.599343	0.697878	0.494093	0.613533	0.94105	0.925607	0.725355
Mp5g24130	Mapoly0010s0043	11938.8	0.476757	0.210432	2.26561	0.023475	0.559268	3448.08	2304.07	4050.59	2598.1	13424.7	45807	2.65704	PF00282	Pyridoxal-dependent decarboxylase conserved domain	6.1e-07	-	-	NO	YES	NO	YES	NO	NO	NO	NO	NO	NO	NO	NO	NO	6.52536	5.87282	6.78069	11.3832	14.6426	12.9267	10.7602	8.59116	7.97336	16.9639	17.4455	15.3566	0.814766	0.881426	1.41073	1.04069	1.26861
Mp2g26460	Mapoly0025s0038	8.44981	0.388243	0.196501	1.97578	0.0481791	0.680875	0.854755	2.92025	3.26309	5.40896	3.53405	34.7178	2.63308	PF01442	Apolipoprotein A1/A4/E domain	3.2e-08	Putative LEA	Late-embryogenesis abundant protein	YES	YES	YES	YES	NO	NO	NO	NO	NO	NO	NO	NO	NO	0.773984	0.658841	0.889119	134.509	165.623	142.597	1.18161	1.62219	1.05535	698.023	515.041	645.778	1.24998	0.696478	0.73253	4.70333	4.42293
Mp5g00940	Mapoly0193s0005	22.9834	0.416058	0.201616	2.06362	0.0390537	0.647739	9.40231	8.76074	1.0877	73.0209	43.5866	2.04222	2.62372	PF00190	Cupin	4e-29	Cupin	Cupin	NO	NO	NO	YES	NO	NO	NO	NO	NO	NO	NO	NO	NO	1.19032	0.651369	1.3332	0.699763	1.37359	0.270075	0.0973504	0.233885	0.280909	0.891239	0.560545	1.00702	0.332717	0.114763	0	0	0.108544
Mp6g17860	Mapoly0967s0001	30.8923	0.55871	0.223223	2.50292	0.0123173	0.454406	9.40231	13.6278	3.26309	17.1284	15.3142	126.618	2.59681	PF00264	Common central domain of tyrosinase	1.7e-17	MpPPO58	Secondary metabolism	NO	NO	NO	NO	NO	NO	NO	NO	NO	NO	NO	NO	NO	0	0	0	0	0.082269	0	0.0757983	0	0	0	0	0	0	0	0	0	0
Mp4g05750	Mapoly0087s0016	7.0307	0.473695	0.212451	2.22967	0.0257695	0.568809	0.854755	1.94683	3.26309	5.40896	8.24611	22.4644	2.57427	PF02987	Late embryogenesis abundant protein	9.4e-13	Putative LEA	Late-embryogenesis abundant protein	YES	YES	YES	YES	NO	NO	NO	NO	NO	NO	NO	NO	YES	0.198813	0.435179	0.308324	169.506	207.329	189.911	2.04875	1.75791	1.50141	542.369	442.21	481.271	0.444577	0.920079	0.211686	6.36203	10.2251
Mp6g20430	Mapoly0045s0021	362.087	1.02875	0.257471	3.99559	6.45326e-05	0.0256284	107.699	100.262	109.857	117.194	671.469	1066.04	2.54491	PF01565	FAD binding domain	2.5e-28	-	-	NO	NO	NO	NO	NO	NO	NO	NO	YES	NO	YES	NO	NO	90.3804	89.6086	86.2016	120.763	125.76	111.417	106.311	105.413	110.975	144.657	153.411	161.165	116.975	109.66	112.389	128.222	123.206
Mp3g24060	Mapoly0121s0018	295.224	0.444185	0.2087	2.12834	0.0333087	0.611848	61.5424	52.5644	152.278	97.3613	256.807	1150.79	2.49814	PF00264	Common central domain of tyrosinase	1.7e-29	MpPPO31	Secondary metabolism	NO	NO	NO	NO	NO	NO	NO	YES	NO	NO	YES	NO	YES	0	0	0	0	0	0	0.031724	0	0	0	0	0	0	0	0	0	0
Mp3g06800	Mapoly0006s0148	7.84042	0.410495	0.203743	2.01477	0.0439292	0.662505	0.854755	1.94683	4.35079	5.40896	5.89008	28.5911	2.47954	-	-	-	-	-	NO	YES	YES	YES	NO	NO	NO	NO	NO	NO	NO	NO	YES	0	0.172956	0	16.6429	22.9778	20.5097	0.0775475	0.186309	0.298356	114.212	85.1066	95.5481	0	0	0.168263	1.83891	1.90221
Mp6g11100	Mapoly0016s0149	39.3618	0.510104	0.219474	2.32421	0.0201144	0.538734	11.9666	6.81391	17.4032	15.3254	14.1362	170.526	2.4665	PF15760	Leukemia-associated protein 7	0.19	-	-	NO	NO	NO	NO	NO	NO	NO	NO	NO	NO	NO	NO	NO	0.172157	0	0.177989	0	0	0	0	0	0.162512	2.51356	0.778291	1.16517	0	0	0	0	0
Mp4g02070	Mapoly0080s0092	1471.89	0.509978	0.219387	2.32456	0.0200955	0.538734	281.215	232.646	842.966	625.636	2010.87	4838.02	2.46175	PF09323	Domain of unknown function (DUF1980)	0.45	-	-	YES	YES	NO	NO	NO	NO	NO	NO	NO	NO	NO	YES	NO	7.3214	8.96353	3.65643	23.1983	22.7354	40.9381	64.4857	52.5934	21.8466	31.4972	43.8278	31.8448	25.8757	18.2333	32.503	42.6694	21.3189
Mp4g10700	Mapoly0011s0056	71.6672	0.768031	0.246079	3.12108	0.0018019	0.184175	11.1118	21.4151	33.7186	28.8478	91.8852	243.024	2.45708	PF02567	Phenazine biosynthesis-like protein	9.8e-68	-	-	NO	YES	YES	YES	NO	NO	NO	NO	NO	NO	NO	NO	YES	0.858984	0.470054	0.444043	7.08773	8.52087	6.3829	0.843025	0.696223	0.658826	35.6951	26.091	31.9147	0.120051	0.0621133	0.22865	0.312358	0.939956
Mp1g04670	Mapoly0005s0140	9.27115	0.421119	0.207167	2.03275	0.0420775	0.658186	3.41902	0.973415	4.35079	3.60597	10.6021	32.6755	2.42285	PF13964	Kelch motif	1.3e-16	-	-	NO	NO	NO	NO	NO	NO	NO	NO	NO	NO	NO	NO	NO	2.22958	1.83012	2.30512	4.09267	3.90172	3.1798	2.26631	1.22039	1.42818	2.86179	2.96987	2.96411	1.51352	1.19765	1.78046	3.24304	1.74268
Mp5g19430	Mapoly0134s0001	13.7079	0.906763	0.256179	3.53957	0.000400775	0.0842629	5.98329	2.92025	4.35079	23.4388	20.0263	25.5278	2.37998	PF00264	Common central domain of tyrosinase	2.4e-33	MpPPO34	Secondary metabolism	NO	NO	NO	NO	NO	NO	NO	NO	NO	NO	NO	NO	NO	3.22493	4.34401	4.53109	2.45838	2.02589	2.6642	5.72138	4.97184	5.15185	2.46107	2.757	2.28527	4.76141	3.77897	5.10658	3.99321	3.98136
Mp1g15610	Mapoly0033s0100	104.677	0.746458	0.246745	3.02522	0.00248455	0.219205	17.0951	61.3252	25.017	42.3702	140.184	342.072	2.34253	PF01679	Proteolipid membrane potential modulator	5.3e-19	-	-	NO	YES	YES	YES	NO	NO	NO	NO	NO	NO	NO	NO	YES	0.260051	0.284611	0.403292	46.3877	63.8502	61.0099	6.5081	3.37242	2.33209	328.428	250.706	312.995	1.16303	0.752174	0.830665	7.26252	8.67923
Mp2g12320	Mapoly0026s0139	18.5919	0.794602	0.250963	3.16621	0.00154437	0.176639	3.41902	9.73415	5.43849	18.0299	25.9163	49.0133	2.32195	PF05042	Caleosin related protein	1.5e-73	-	-	NO	YES	YES	YES	NO	NO	NO	NO	NO	NO	NO	NO	NO	0.0652882	0.142908	0.135	1.05275	1.59954	0.829554	0.384451	0.230912	0.246523	55.6543	36.0829	38.1487	0.0729973	0.151072	0.0695154	0.227915	0.714426
Mp2g18790	Mapoly0137s0004	2652.71	0.54444	0.227613	2.39195	0.0167589	0.507686	408.573	296.892	1969.82	2428.62	5027.77	5784.59	2.30725	PF14200	Ricin-type beta-trefoil lectin domain-like	5.6e-12	-	-	NO	NO	NO	NO	NO	YES	NO	YES	NO	NO	NO	NO	YES	0	0	0	0	0	0	0	0	0.130969	0.0519407	0.104538	0	0	0.0535063	0	0	0
Mp4g14880	Mapoly0119s0010	31.1142	0.51697	0.224651	2.30121	0.0213796	0.540999	12.8213	16.5481	2.1754	11.7194	34.1624	109.259	2.2981	PF02987	Late embryogenesis abundant protein	2.6e-08	Putative LEA	Late-embryogenesis abundant protein	YES	YES	YES	YES	NO	NO	NO	NO	NO	NO	NO	NO	YES	1.21243	1.21636	0.940134	121.984	145.723	144.699	1.28907	1.19115	1.62139	428.481	374.777	410.293	1.3556	1.16895	0.968201	9.28799	9.39764
Mp5g16490	Mapoly0117s0055	888.036	0.479054	0.218894	2.18852	0.0286315	0.585237	206.851	166.454	527.533	327.242	1083.77	3016.36	2.29711	PF00264	Common central domain of tyrosinase	2.3e-33	MpPPO28	Secondary metabolism	NO	NO	NO	NO	NO	NO	NO	YES	NO	NO	NO	NO	YES	0	0	0.0450426	0.043906	0.0464072	0.197699	0	0	0	0.04893	0	0.0491437	0	0.0504049	0	0	0
Mp5g16500	Mapoly0117s0058	888.036	0.479054	0.218894	2.18852	0.0286315	0.585237	206.851	166.454	527.533	327.242	1083.77	3016.36	2.29711	PF00264	Common central domain of tyrosinase	2.3e-33	MpPPO29	Secondary metabolism	NO	NO	NO	NO	NO	NO	NO	NO	NO	NO	NO	NO	NO	0	0	0.0450426	0.043906	0.0464072	0.197699	0	0	0	0.04893	0	0.0491437	0	0.0504049	0	0	0
MpVg00260	MapolyY_B0026	6.70739	0.555172	0.231203	2.40123	0.0163401	0.50623	1.70951	1.94683	3.26309	8.11344	12.9582	12.2533	2.26788	-	-	-	-	-	NO	NO	NO	NO	NO	NO	NO	NO	NO	NO	NO	NO	NO	0.0590723	0.323256	0.183221	0.535793	0.188772	0.375287	0.463798	0.27857	0.501867	0.530757	0.133528	0.399807	0.660474	0	0.691867	0.274955	0.129281
Mp3g24430	Mapoly0178s0011	476.431	1.02422	0.259895	3.9409	8.11764e-05	0.0305415	160.694	174.241	162.067	177.594	1026.05	1157.94	2.24843	-	-	-	-	-	NO	YES	NO	NO	NO	NO	NO	NO	NO	YES	NO	NO	NO	1.44277	1.45756	0.344227	2.12509	2.12793	2.31666	6.53521	5.62617	2.61912	1.86968	2.38322	1.62746	1.8613	1.79763	2.36336	2.32457	0.971551
Mp5g12290	Mapoly0092s0077	76.1997	0.587764	0.235679	2.49392	0.0126342	0.456212	14.5308	8.76074	58.7357	36.9612	85.9951	252.214	2.19337	PF12402	NocA-like zinc-finger protein 1	0.11	-	-	NO	NO	NO	NO	NO	NO	NO	YES	NO	NO	NO	NO	NO	0.0965516	0	0.0499114	0.0973039	0.0514235	0.0876276	0.236894	0.284571	0.0455714	0.054219	0.109123	0.0544558	0.161928	0	0.0514015	0	0.105653
Mp7g19390	Mapoly0067s0039	26.7173	0.794858	0.253339	3.13753	0.00170378	0.180203	8.54755	12.6544	7.61388	15.3254	51.8327	64.33	2.19	PF00141	Peroxidase	1.8e-74	MpPOD161	Peroxidase, ROS scavenging	YES	NO	NO	NO	NO	NO	NO	NO	NO	NO	YES	NO	NO	9.10111	8.58451	8.41899	15.689	14.6694	14.2375	30.4394	21.4593	15.4869	32.1441	29.3696	27.8943	15.5983	16.2101	16.8306	19.1603	16.5766
Mp4g14860	Mapoly0119s0008	25.7522	0.551401	0.232173	2.37496	0.0175509	0.511982	11.9666	12.6544	3.26309	11.7194	27.0943	87.8155	2.1831	PF02987	Late embryogenesis abundant protein	4.3e-10	MpLEAL2	Late-embryogenesis abundant protein	YES	YES	YES	YES	NO	NO	NO	NO	NO	NO	NO	NO	NO	2.34857	2.3367	2.64888	28.51	29.4519	26.4499	2.93355	3.39809	3.3255	77.8121	62.257	69.7226	1.79037	2.47019	1.9323	3.72666	4.43901
Mp2g02330	Mapoly0130s0040	73.0596	0.576611	0.235216	2.45141	0.0142297	0.484319	22.2236	36.9898	20.6663	20.7343	51.8327	285.911	2.16598	PF02298	Plastocyanin-like domain	3.1e-22	-	-	YES	NO	YES	NO	NO	NO	NO	NO	NO	NO	NO	NO	NO	15.5191	16.1512	16.5371	14.8724	24.1373	22.2936	20.4634	23.0104	22.9183	93.9918	74.3558	83.1256	34.0644	32.4953	29.0942	15.5105	15.3151
Mp6g19130	Mapoly0045s0150	42.9926	1.11298	0.259884	4.28261	1.84712e-05	0.0120799	16.2404	15.5746	15.2278	47.7791	51.8327	111.301	2.1646	PF13639	Ring finger domain	2e-13	-	-	NO	NO	NO	NO	NO	NO	NO	NO	NO	YES	NO	NO	NO	1.72225	1.54832	0.890302	1.67369	1.83455	0.949008	1.62989	1.30528	1.04514	1.03622	1.25132	1.11013	0.343859	0.640474	0.982373	1.57463	0.942302
Mp5g06970	Mapoly0136s0025	44.2388	0.651481	0.243976	2.67026	0.00757925	0.382899	16.2404	23.362	9.78928	16.2269	58.9008	140.913	2.12897	PF00847	AP2 domain	6.1e-12	MpERF20	transcription factor, AP2/ERF	NO	NO	NO	NO	NO	NO	NO	NO	NO	NO	YES	NO	NO	2.81154	3.34176	2.28167	5.11848	4.92702	4.82897	5.45926	6.45105	3.33894	3.63301	5.36436	5.11525	5.03638	4.96671	5.72963	8.58357	7.04633
Mp7g05190	Mapoly0062s0006	20.1947	0.701362	0.248522	2.82213	0.00477058	0.302966	4.27378	9.73415	8.70158	18.0299	21.2043	59.2244	2.11622	PF00153	Mitochondrial carrier protein	3.7e-57	-	-	NO	YES	YES	NO	NO	NO	NO	NO	NO	NO	NO	NO	NO	0.188862	0	0.244076	0.475835	0.704119	0.857032	0.370707	0.333985	0.178282	11.0829	8.80496	8.6281	0.158372	0.218507	0.301636	0.659302	0.309998
Mp6g09230	Mapoly0152s0031	562.288	1.09336	0.259707	4.21	2.55375e-05	0.0146044	174.37	216.098	254.521	341.666	779.846	1607.23	2.08089	PF02987	Late embryogenesis abundant protein	0.018	-	-	YES	YES	NO	YES	NO	NO	NO	NO	NO	NO	NO	YES	NO	11.9787	13.3743	12.2347	148.953	167.265	158.952	14.3159	11.3318	11.718	290.874	259.74	280.158	11.2869	9.72356	10.1828	25.4608	24.3129
Mp2g12200	Mapoly0661s0001	36.0957	0.635041	0.243697	2.60586	0.0091643	0.412497	11.9666	17.5215	11.9647	16.2269	35.3405	123.554	2.07882	-	-	-	-	-	NO	NO	NO	NO	NO	NO	NO	NO	NO	NO	NO	NO	NO	0.278962	0.183185	0.115365	0.281136	0.237721	0.202543	0.547559	0.591983	0.210668	0	0.189171	0.251739	0.436662	0.451849	0.415834	1.10368	0.610518
Mp5g06370	Mapoly0189s0017	140.452	0.523682	0.23127	2.26438	0.023551	0.559268	47.8663	94.4213	19.5786	28.8478	134.294	517.703	2.07252	PF00836	Stathmin family	0.0023	-	-	NO	YES	YES	YES	NO	NO	NO	NO	NO	NO	NO	NO	YES	2.86908	2.26781	3.04868	108.991	122.416	116.091	4.38009	3.47642	3.00928	302.806	287.245	297.296	1.51482	1.38309	1.18799	11.4068	12.4709
Mp7g12620	Mapoly0003s0270	42.5548	0.558593	0.236078	2.36614	0.0179748	0.513975	23.9331	15.5746	9.78928	15.3254	36.5185	154.188	2.06329	PF00153	Mitochondrial carrier protein	1.7e-51	-	-	YES	YES	YES	YES	NO	NO	NO	NO	NO	NO	NO	NO	NO	2.3644	2.38069	3.03119	41.8901	49.0114	44.7628	2.4597	2.73173	2.00875	120.134	97.6445	120.125	1.21605	0.875369	0.654547	3.74178	3.51871
Mp5g20420	Mapoly0058s0020	15.9502	0.528128	0.232723	2.26934	0.0232477	0.559059	2.56427	1.94683	14.1401	18.9314	37.6965	20.4222	2.04653	PF01357	Pollen allergen	1.8e-22	Expansin	Cell wall, Expansin	NO	YES	NO	NO	NO	NO	NO	NO	NO	NO	NO	NO	NO	0.537489	0.0840359	0.5557	0.851207	1.39044	1.25437	1.20572	1.08628	0.79731	0.86237	1.12817	0.952751	0.515104	0.444183	0.490534	0.982838	1.00827
Mp4g19390	Mapoly0169s0005	141.959	0.776923	0.255192	3.04446	0.00233097	0.215006	55.5591	69.1125	44.5956	73.9224	122.514	486.049	2.01149	PF03949	Malic enzyme, NAD binding domain	3.7e-98	-	-	NO	YES	YES	YES	NO	NO	NO	NO	NO	NO	NO	NO	NO	1.47248	1.00178	0.822904	28.5562	36.7113	35.6851	1.17172	1.07912	1.23972	128.412	99.5379	117.84	1.55736	1.51944	1.6102	1.99129	2.22097
Mp6g03060	Mapoly0035s0087	30.8283	0.766044	0.254814	3.00628	0.00264462	0.221446	5.12853	6.81391	25.017	40.5672	55.3667	52.0767	2.00168	PF02987	Late embryogenesis abundant protein	0.00015	Putative LEA	Late-embryogenesis abundant protein	NO	YES	YES	YES	NO	YES	NO	NO	NO	NO	NO	NO	NO	0.306627	0.671172	0.158508	60.5672	79.3688	71.5197	0.30093	1.08448	1.01307	163.234	145.552	168.271	0.342833	0.532135	0	2.85442	3.01979
Mp7g18660	Mapoly0165s0026	77.5169	0.912984	0.259967	3.51192	0.000444883	0.0921811	24.7879	22.3885	46.771	61.3015	95.4192	214.433	1.98209	PF07173	Glycine-rich domain-containing protein-like	7.9e-43	-	-	NO	NO	NO	NO	NO	NO	NO	NO	NO	NO	NO	NO	NO	0.611687	0.608597	0.574919	0.44833	0.621954	0.454214	0.463885	0.327791	0.131232	0.437176	0.314242	0.250906	0.808261	0.418186	0.473666	0.905904	0.791047
Mp1g04150	Mapoly0005s0192	63.2416	0.579435	0.240555	2.40874	0.0160076	0.501393	25.6427	19.4683	31.5432	15.3254	73.0369	214.433	1.98191	PF08263	Leucine rich repeat N-terminal domain	4.1e-13	-	-	NO	NO	NO	NO	NO	NO	NO	NO	NO	NO	NO	NO	NO	7.15727	6.52769	6.16647	7.51359	8.02103	9.20231	10.3169	11.5143	7.53048	7.11734	8.0892	7.14842	8.00239	7.76317	10.2403	11.1046	9.13728
Mp4g05730	Mapoly0087s0018	55.8857	0.658802	0.248389	2.6523	0.00799458	0.394133	13.6761	26.2822	28.2801	27.0448	54.1887	185.842	1.96859	PF02987	Late embryogenesis abundant protein	7.1e-10	Putative LEA	Late-embryogenesis abundant protein	YES	YES	YES	YES	NO	NO	NO	NO	NO	NO	NO	NO	YES	1.19674	1.09147	2.16525	453.38	501.091	484.685	6.06828	4.11507	3.67152	1138.54	975.085	1103.69	0.55752	0.692292	0.530927	24.9502	27.9371
Mp7g00790	Mapoly0046s0045	13.2291	0.477887	0.229256	2.08451	0.0371139	0.635115	1.70951	3.89366	10.877	9.01493	21.2043	32.6755	1.93221	PF02798	Glutathione S-transferase, N-terminal domain	2.9e-13	MpGST27	glutathione S-transferase, ROS scavenging	NO	NO	NO	NO	NO	YES	YES	YES	NO	YES	YES	NO	NO	13.6104	14.2635	14.337	12.8107	13.4037	12.8768	11.5933	7.94723	10.0602	9.08507	10.8839	9.55926	9.90573	9.80459	9.22817	9.93585	10.046
Mp2g05900	Mapoly0021s0046	22.2787	0.574553	0.241796	2.37619	0.0174923	0.511982	11.1118	5.84049	10.877	18.0299	15.3142	72.4989	1.92725	PF12937	F-box-like	2.5e-09	-	-	NO	NO	NO	NO	NO	NO	NO	NO	NO	NO	NO	NO	NO	0.143665	0.235849	0.222798	0.579136	0.153032	0.456351	0.352488	0.254057	0.203425	0.161351	0.243556	0.648223	0	0.332429	0.458899	0.417934	0.235811
Mp7g10830	Mapoly0003s0097	33.0796	0.580827	0.242483	2.39533	0.0166054	0.507674	11.1118	9.73415	20.6663	23.4388	21.2043	112.322	1.91884	PF17366	A-agglutinin-binding subunit Aga2	0.064	-	-	NO	NO	NO	NO	NO	NO	NO	NO	NO	NO	NO	NO	NO	0	0	0	0	0	0	0	0	0	0	0	0	0	0	0	0	0
Mp7g10820	Mapoly0003s0098	33.4311	0.56729	0.241831	2.34581	0.0189856	0.532229	11.1118	9.73415	21.754	23.4388	21.2043	113.343	1.89088	PF17366	A-agglutinin-binding subunit Aga2	0.064	-	-	NO	NO	NO	NO	NO	NO	NO	NO	NO	NO	NO	NO	NO	0	0	0	0	0	0	0	0	0	0	0	0	0	0	0	0	0
Mp8g00400		20.3222	0.901117	0.260344	3.46125	0.000537674	0.102495	9.40231	6.81391	9.78928	25.2418	40.0525	30.6333	1.88313	-	-	-	-	-	NO	NO	NO	NO	NO	NO	NO	NO	NO	NO	NO	NO	NO	0.106262	0.116298	0.219725	4.17652	5.31997	3.95407	0.312864	0.37583	0.100309	2.14819	1.20098	1.07879	0	0.122942	0.113142	0.370952	0.581395
Mp2g25900	Mapoly0025s0089	56.2073	0.633088	0.248674	2.54586	0.0109008	0.434174	19.6594	43.8037	8.70158	43.2717	55.3667	166.441	1.87706	-	-	-	-	-	NO	YES	NO	YES	NO	NO	NO	YES	NO	YES	YES	YES	NO	0.0477521	0.156786	0	1.44373	1.47511	1.38683	0.28119	0.450374	0.225385	1.87708	1.99688	1.88528	0.427125	0.331485	0.305063	0.388963	0.365775
Mp7g16760	Mapoly0051s0014	773.6	0.958376	0.260121	3.68435	0.000229289	0.0616489	269.248	456.532	271.924	530.979	839.925	2272.99	1.8688	PF04193	PQ loop repeat	0.0075	-	-	YES	YES	NO	YES	NO	NO	NO	NO	NO	NO	NO	NO	NO	13.5042	13.5681	11.9933	31.3239	33.8158	33.1917	18.3373	16.4426	17.6377	57.0365	50.9917	52.7408	12.7225	11.0647	14.2842	15.0957	13.6628
Mp3g10100	Mapoly0085s0017	30.1508	0.597185	0.245935	2.42822	0.0151732	0.493025	14.5308	14.6012	9.78928	10.8179	49.4766	81.6889	1.86709	PF00280	Potato inhibitor I family	2.3e-17	-	-	YES	NO	NO	NO	NO	NO	NO	NO	NO	NO	NO	NO	NO	25.9391	25.7318	26.4216	34.8336	34.1638	34.5007	28.8432	25.5341	23.3401	33.0073	36.1764	34.7369	27.0018	25.206	23.2649	28.3252	31.6702
Mp3g11080	Mapoly0538s0001	167.803	0.926046	0.260334	3.55714	0.000374916	0.0812148	69.2352	96.3681	51.1218	102.77	246.205	441.12	1.86616	PF00122	E1-E2 ATPase	3.9e-50	-	-	YES	YES	NO	NO	NO	YES	NO	NO	NO	NO	NO	YES	NO	0.0647396	0.141708	0	0.521952	0.758569	1.23387	0.540063	0.76324	0.213895	1.38148	1.57314	1.24146	0.832415	0.599211	0.999503	0.753334	0.495896
Mp8g10240	Mapoly0008s0198	598.712	0.956838	0.259981	3.68042	0.000232849	0.0616489	245.315	260.875	276.275	341.666	744.505	1723.64	1.84437	PF01055	Glycosyl hydrolases family 31	1.5e-153	GH31	Cell wall	NO	YES	YES	YES	NO	NO	NO	NO	NO	NO	NO	NO	NO	1.69859	2.43311	1.60118	5.61377	6.78503	6.80114	3.30954	3.06269	2.68811	18.4037	13.7771	15.2719	2.31808	1.8496	1.91495	3.34268	2.70606
Mp1g08570	Mapoly0036s0100	98.4966	0.756516	0.257328	2.9399	0.00328322	0.247053	36.7545	54.5113	38.0694	59.4985	90.7072	311.439	1.83567	PF00676	Dehydrogenase E1 component	8.3e-107	MpIAR4B	Auxin, hormone	NO	YES	YES	YES	NO	NO	NO	NO	NO	NO	NO	NO	NO	0	0	0	4.1157	6.02329	4.6432	0.0880879	0.105816	0.127091	35.6851	26.6286	31.6392	0.15053	0.103844	0.0477834	0.417771	0.245541
Mp1g03140	Mapoly0005s0293	204.633	0.792113	0.258851	3.06011	0.00221257	0.210888	94.0231	102.209	75.0511	117.194	183.77	655.553	1.81799	PF07918	CAP160 repeat	2.1e-07	-	-	YES	YES	YES	YES	NO	NO	NO	NO	NO	NO	NO	NO	YES	2.9446	2.71915	2.53697	230.634	255.208	245.168	5.53896	5.67735	5.50137	640.683	545.793	609.263	2.74357	2.94546	2.61271	17.5962	22.6559
Mp5g07260	Mapoly1788s0001	23.6152	0.589784	0.246726	2.39044	0.0168284	0.507686	3.41902	10.7076	17.4032	16.2269	45.9426	47.9922	1.80484	PF13855	Leucine rich repeat	3.2e-50	-	-	NO	YES	NO	NO	NO	YES	NO	NO	NO	YES	YES	NO	NO	0.0364256	0	0	0.0367094	0.0388006	0.0661178	0.0714977	0.0429435	0.034385	0.0409099	0.0411684	0.0410886	0	0	0	0	0
Mp2g08330	Mapoly0015s0118	50.5477	1.06754	0.255213	4.18294	2.87767e-05	0.0158239	15.3856	18.4949	33.7186	67.612	96.5972	71.4778	1.8018	-	-	-	-	-	NO	NO	NO	NO	YES	YES	YES	NO	NO	NO	NO	NO	YES	0.183793	0.402303	0.190021	0.185226	0	0.500418	0.180379	0	0	0	0.830899	0	0	0	0	0.427738	0.402238
Mp6g03050	Mapoly1288s0001	455.551	1.08203	0.254409	4.2531	2.10827e-05	0.0125592	142.744	151.853	315.432	444.436	621.992	1056.85	1.79934	PF02987	Late embryogenesis abundant protein	0.00015	Putative LEA	Late-embryogenesis abundant protein	NO	YES	YES	YES	NO	NO	NO	NO	NO	NO	NO	NO	NO	0	0	0.322906	22.1905	31.7718	27.7788	0.306522	0.736423	0.294828	57.7025	54.3607	66.2337	0.523805	0	0.166273	0.726866	1.19618
Mp2g04800	Mapoly0031s0135	65.554	0.587971	0.24784	2.37238	0.0176737	0.511982	32.4807	41.8569	15.2278	23.4388	88.3511	191.969	1.76191	PF00903	Glyoxalase/Bleomycin resistance protein/Dioxygenase superfamily	4.6e-07	-	-	NO	NO	NO	NO	NO	NO	NO	NO	NO	NO	YES	NO	NO	18.6194	19.1213	18.5277	3.72271	3.98796	4.21329	29.1984	28.4835	35.1527	7.84887	8.40623	6.98222	54.5285	47.762	52.8843	13.5341	12.0172
Mp1g02940	Mapoly0113s0043	86.4639	0.736882	0.257921	2.85701	0.00427653	0.288956	24.7879	78.8466	15.2278	165.875	147.252	86.7944	1.75042	-	-	-	-	-	NO	YES	YES	YES	NO	NO	NO	NO	NO	NO	NO	NO	NO	0	0.120451	0	2.71741	4.5721	3.34615	0.162019	0.0648754	0.0519459	41.9026	30.0396	34.5127	0.123053	0.0636662	0	0.1921	0.0602159
Mp7g12590	Mapoly0003s0267	384.191	1.00486	0.256612	3.91585	9.0085e-05	0.0330242	105.135	176.188	251.258	310.114	584.295	878.155	1.73476	PF00892	EamA-like transporter family	1.1e-10	-	-	NO	NO	NO	NO	NO	YES	YES	YES	NO	YES	YES	NO	YES	0.141574	0.154945	0.0585484	0.199749	0.120645	0.308374	0.277888	0.200289	0.347473	0.44521	0.224012	0.191638	0.284924	0.327593	0.241185	1.61447	0.836568
Mp2g26410	Mapoly0025s0042	59.0436	0.888436	0.260073	3.4161	0.000635253	0.113163	32.4807	32.1227	17.4032	68.5135	57.7227	146.019	1.73115	PF01442	Apolipoprotein A1/A4/E domain	8.3e-07	MpLEAL7	Late-embryogenesis abundant protein	YES	YES	YES	YES	NO	NO	NO	NO	NO	NO	NO	NO	NO	0.274939	0.0752262	0.497444	37.7523	50.3729	42.7315	0.674576	0.567237	0.973262	361.126	256.591	325.176	0.461104	0.715712	0.219555	0.879805	2.48206
Mp8g04790	Mapoly0217s0003	50.0985	0.728976	0.258421	2.82088	0.00478914	0.302966	26.4974	34.0695	9.78928	42.3702	122.514	65.3511	1.71036	-	-	-	-	-	NO	NO	NO	NO	NO	NO	NO	NO	NO	NO	NO	NO	NO	0.11224	0.409467	0.154723	0.150819	0.0797054	0.101866	0.293745	0.220539	0.105952	0.126057	0.169139	0.168811	0.418309	0.346286	0.358521	0.261213	0.4094
Mp2g12230	Mapoly0026s0147	33.066	0.479068	0.237102	2.02051	0.0433303	0.660592	15.3856	22.3885	8.70158	11.7194	32.9844	107.217	1.70877	PF00332	Glycosyl hydrolases family 17	1.8e-10	GH17	Cell wall	NO	NO	NO	NO	NO	NO	NO	NO	NO	NO	NO	NO	NO	0	0	0.131653	0	0	0	0	0	0	0	0	0	0	0	0	0	0
Mp2g10030	Mapoly0129s0028	16.0923	0.554954	0.246903	2.24766	0.0245981	0.565034	7.6928	10.7076	4.35079	14.4239	16.4922	42.8867	1.69773	PF12799	Leucine Rich repeats (2 copies)	9.1e-22	-	-	NO	NO	NO	YES	NO	NO	NO	NO	NO	NO	NO	NO	NO	0.304926	0.0303386	0.171959	0.223493	0.383865	0.150951	0.0544111	0.196085	0.157006	0.155666	0.34463	0.250154	0	0.0320717	0	0	0.0303337
Mp3g21190	Mapoly0160s0014	448.051	0.884673	0.259736	3.40604	0.000659118	0.113163	205.996	195.656	239.294	278.561	507.724	1261.07	1.67549	PF11937	Protein of unknown function (DUF3455)	3.4e-06	-	-	YES	NO	NO	YES	NO	NO	NO	NO	NO	NO	NO	NO	NO	101.876	99.3032	109.581	178.909	189.283	174.496	129.142	110.473	99.5667	225.178	215.106	225.259	71.6139	69.9399	77.0193	88.9597	89.4084
Mp1g23200	Mapoly0065s0058	403.29	0.740492	0.259263	2.85614	0.00428821	0.288956	173.515	259.902	147.927	201.934	411.127	1225.33	1.66098	PF03168	Late embryogenesis abundant protein	2.3e-15	Putative LEA	Late-embryogenesis abundant protein	NO	YES	YES	YES	NO	NO	NO	NO	NO	NO	NO	NO	YES	3.85558	3.84462	3.63187	27.372	26.1021	27.6049	5.54978	7.27278	5.09542	214.202	162.587	174.546	2.87389	3.96512	2.46312	4.98499	6.28166
Mp8g09600	Mapoly0008s0264	241.878	0.547852	0.247046	2.21762	0.026581	0.577552	141.889	88.5808	119.647	59.4985	215.577	826.079	1.65311	PF13855	Leucine rich repeat	1.8e-07	-	-	YES	NO	NO	NO	NO	NO	NO	NO	NO	NO	NO	NO	NO	1312.62	1283.53	1237.01	1107.23	1122.86	1015.43	1390.27	1334.1	1242.13	1021.98	1139.72	1128.82	1540.21	1613.81	1535.26	1671.36	1586.33
Mp7g02900		4959.47	0.856017	0.259972	3.29273	0.000992202	0.139074	1706.95	2415.04	3094.5	2395.27	8069.4	12075.7	1.64314	-	-	-	-	-	NO	NO	NO	NO	NO	NO	NO	NO	NO	NO	NO	NO	NO	1938.97	1887.53	1851.77	2917.34	3055.45	2813.66	1217.62	1190.35	1207.1	2119.24	2043.73	1984.53	848.191	949.402	924.014	862.234	928.042
Mp6g11450	Mapoly0016s0184	31.1601	0.873489	0.259515	3.36585	0.000763083	0.118585	11.1118	13.6278	20.6663	47.7791	60.0788	33.6967	1.64041	-	-	-	-	-	NO	NO	NO	NO	NO	YES	YES	YES	NO	NO	NO	NO	NO	0	0.176117	0	0	0	0	0.0789648	0	0	0	0	0	0	0	0	0	0
Mp4g14310	Mapoly0070s0051	163.849	0.697836	0.258177	2.70294	0.00687292	0.368842	64.9614	99.2884	75.0511	308.311	379.321	56.1611	1.63607	-	-	-	-	-	NO	NO	NO	YES	NO	NO	NO	NO	NO	NO	NO	NO	NO	0.681887	0.287033	0.460955	0.502185	0.419047	0.547455	0.334609	0.43287	0.222815	0.353462	0.622467	0.532508	0.263908	0.182058	0.279245	0.213626	0.143493
Mp5g18380	Mapoly0084s0086	15586.2	0.486541	0.241068	2.01827	0.0435627	0.660592	5458.47	3812.87	13703.9	9900.2	21680.2	38961.5	1.6184	PF00264	Common central domain of tyrosinase	7.7e-34	MpPPO22	Secondary metabolism	NO	NO	NO	NO	NO	NO	NO	NO	NO	NO	NO	NO	YES	95.6766	98.1612	97.8751	108.047	105.712	111.525	88.2882	84.8057	87.8406	55.144	61.5358	45.5218	64.0339	67.545	68.0694	79.6744	76.4333
Mp2g01910	Mapoly0180s0003	174.983	0.943162	0.256194	3.68143	0.000231928	0.0616489	85.4755	114.863	57.648	129.815	325.132	336.967	1.61805	PF00190	Cupin	4.6e-32	Cupin	Cupin	NO	NO	NO	NO	NO	NO	NO	NO	NO	NO	NO	NO	NO	0	0	0	0	0	0	0	0	0	0	0	0	0	0	0	0	0
Mp5g21750	Mapoly0106s0024	102.139	0.556589	0.249132	2.23412	0.0254754	0.568809	41.0283	46.7239	63.0865	41.4687	75.393	345.135	1.61488	-	-	-	-	-	NO	NO	NO	NO	NO	NO	YES	YES	NO	NO	NO	NO	YES	0	0	0	0.0769352	0	0.0692844	0.074922	0.0900005	0	0	0	0.172226	0	0.088323	0	0.0888325	0.0835366
Mp5g12300	Mapoly0092s0076	85.2852	0.782856	0.260353	3.0069	0.00263927	0.221446	27.3522	35.0429	65.2619	71.218	102.487	210.349	1.58904	-	-	-	-	-	NO	NO	NO	NO	NO	NO	NO	NO	NO	NO	NO	NO	NO	1.74178	4.3991	2.90897	2.83556	1.56991	3.03998	2.62987	3.31711	5.18556	3.61146	2.72571	3.02269	2.54665	2.79024	3.13847	2.49452	2.93226
Mp4g13460	Mapoly0214s0012	151.959	0.667491	0.258059	2.58659	0.00969319	0.415594	82.9113	102.209	44.5956	76.6269	175.524	429.888	1.57001	PF00657	GDSL-like Lipase/Acylhydrolase	9.6e-11	-	-	NO	YES	NO	YES	NO	NO	NO	NO	NO	NO	NO	NO	YES	0.525647	0.179778	0.33966	8.64143	9.65863	9.48162	0.225698	0.271121	0.155062	18.0059	13.4784	15.4905	0.110196	0.228058	0.13992	0.917494	1.07849
Mp2g18610	Mapoly0137s0020	313.299	0.852954	0.259018	3.29303	0.000991155	0.139074	128.213	139.198	207.75	218.161	367.541	818.931	1.5637	PF03330	Lytic transglycolase	1.7e-21	Expansin	Cell wall, Expansin	YES	NO	NO	YES	NO	NO	YES	NO	NO	NO	NO	NO	NO	3.84784	3.77371	5.26983	4.02891	5.90856	3.67361	3.33496	3.35809	2.83035	3.42356	2.31562	4.50953	0.89396	0.982868	0.63849	1.27928	1.31238
Mp5g20060	Mapoly0190s0002	208.255	0.594425	0.253844	2.3417	0.0191962	0.534986	51.2853	42.8303	221.89	159.564	260.341	513.619	1.56274	PF01370	NAD dependent epimerase/dehydratase family	0.00011	-	-	NO	NO	YES	NO	NO	YES	YES	YES	NO	NO	YES	YES	YES	1.14605	0.657008	0.677074	0.879986	1.10451	0.544828	2.03528	2.44489	2.1637	2.14524	1.60367	1.72368	0.488142	1.01024	1.22025	0.889059	0.776338
Mp6g02120	Mapoly0248s0004	1056.56	0.840013	0.259371	3.23866	0.00120094	0.153303	382.93	355.297	866.895	766.269	1440.71	2527.25	1.56045	PF01554	MatE	1.7e-62	-	-	NO	YES	NO	NO	NO	YES	NO	NO	YES	NO	YES	NO	NO	1.61987	1.77285	1.23612	5.40276	5.83379	7.56076	5.22354	4.72884	3.38591	10.3093	10.6796	9.48422	4.13974	3.30204	4.88678	7.04608	3.96717
Mp5g07240		13.2358	0.514341	0.2473	2.07982	0.0375416	0.638967	7.6928	4.86708	7.61388	9.91642	17.6702	31.6544	1.55412	PF13855	Leucine rich repeat	5.4e-52	-	-	NO	NO	NO	NO	NO	NO	NO	NO	NO	NO	NO	NO	NO	0	0	0.0317332	0	0.0980837	0.0835691	0.30123	0.0723709	0.0869215	0.0689438	0	0	0.102952	0.035511	0.0653611	0.0714317	0.0335866
Mp2g12220	Mapoly0026s0148	222.221	0.529141	0.248412	2.1301	0.0331636	0.611638	143.599	76.8998	118.559	97.3613	117.802	779.108	1.55211	PF00305	Lipoxygenase	6.6e-160	MpLOX8	Lipoxygenase	NO	NO	NO	NO	NO	NO	NO	NO	NO	NO	NO	NO	YES	0.129806	0.0284132	0.0268409	0.0261636	0.027654	0.094247	0.152874	0.0918202	0.0490138	0	0	0.0585694	0.0580534	0.0901088	0.138211	0.0604191	0.113634
Mp8g10610	Mapoly0008s0162	13.9265	0.505197	0.246945	2.04579	0.0407775	0.654769	5.98329	7.78732	7.61388	14.4239	36.5185	11.2322	1.53976	PF02458	Transferase family	2e-51	-	-	NO	YES	YES	YES	NO	NO	NO	NO	NO	YES	YES	NO	NO	0.0927728	0.0507673	0.047958	0.280487	0.642343	0.505189	0.136574	0.0546867	0.0875757	1.09404	0.996099	1.04649	0.0518636	0	0.0493898	0.053977	0.0507591
Mp4g13820	Mapoly0070s0099	81.8425	0.570837	0.253072	2.25563	0.0240935	0.561079	41.883	58.4049	26.1047	50.4836	58.9008	255.278	1.52865	PF05400	Flagellar protein FliT	0.003	-	-	NO	YES	YES	YES	NO	NO	NO	NO	NO	NO	NO	NO	NO	0.743152	0.542225	0.819553	5.29253	6.38564	7.0594	1.55594	1.10976	1.21597	34.3316	26.5973	29.6754	0.609328	1.08908	0.685766	1.26831	1.1927
Mp2g06490	Mapoly0021s0104	47.6459	0.703556	0.259907	2.70695	0.00679042	0.367737	27.3522	31.1493	15.2278	39.6657	53.0107	119.47	1.52475	PF06813	Nodulin-like	4.8e-84	-	-	NO	YES	YES	YES	NO	NO	NO	NO	NO	NO	NO	NO	NO	0.219071	0.102755	0.161781	2.23932	3.467	2.92554	0.368574	0.553439	0.502226	13.5674	11.1418	11.2261	0.174956	0.21725	0.2999	0.327754	0.17123
Mp5g17440	Mapoly0182s0005	48.7314	0.687882	0.259667	2.64909	0.00807085	0.396526	23.9331	30.1759	21.754	27.9463	74.2149	114.364	1.51307	PF00232	Glycosyl hydrolase family 1	5.7e-151	GH1	Cell wall	NO	YES	NO	YES	NO	YES	NO	NO	NO	NO	NO	NO	NO	0.618842	0.489152	0.604264	1.90564	1.31838	1.3105	0.539862	0.567448	0.616629	1.04254	1.28227	1.59003	0.499715	0.397766	0.439273	0.360054	0.338589
Mp7g03050	Mapoly0074s0091	840.825	1.04315	0.240083	4.34496	1.39298e-05	0.011715	336.774	608.385	366.554	764.466	1398.3	1570.47	1.50898	PF00067	Cytochrome P450	8.5e-62	MpCYP716Z1	P450, Secondary metabolism	NO	NO	NO	YES	NO	YES	NO	NO	NO	NO	NO	NO	NO	10.0304	11.6577	10.3243	18.7858	22.0779	17.2802	12.109	11.0927	7.2061	15.3027	17.2554	17.5724	8.287	7.03476	8.69506	11.5168	9.81031
Mp3g17580	Mapoly0039s0036	397.033	0.747621	0.26029	2.87226	0.00407542	0.284226	186.337	156.72	286.065	224.472	482.986	1045.62	1.47848	PF01490	Transmembrane amino acid transporter protein	8.6e-67	-	-	NO	NO	NO	NO	NO	NO	NO	NO	NO	NO	NO	NO	YES	4.57092	5.05759	4.2584	6.68201	6.8754	7.24838	6.55646	5.92179	5.09722	10.5212	9.33869	9.49056	6.71123	5.37556	6.79223	9.32268	9.04172
Mp6g03245	-	568.241	0.694005	0.260155	2.66765	0.00763827	0.384363	194.884	523.697	189.259	1176.45	1017.8	307.354	1.46234	-	-	-	Mpo-miR11692.1	miRNA	NO	NO	NO	NO	NO	NO	NO	NO	NO	NO	NO	NO	NO	757.194	828.706	714.577	745.348	670.575	779.103	799.293	820.025	922.56	974.019	945.345	1037.86	1132.08	1069.59	1181.2	860.609	968.273
Mp2g19110	Mapoly0128s0026	20.452	0.535354	0.251882	2.12542	0.0335517	0.611848	11.9666	8.76074	11.9647	54.9911	17.6702	17.3589	1.46131	PF00366	Ribosomal protein S17	3.7e-31	-	-	NO	NO	NO	NO	NO	NO	NO	NO	NO	NO	NO	NO	NO	0	0.0803648	0.151835	0.148004	0.0782177	0	0	0	0.138632	0	0	0	0.0821002	0.254867	0.0781841	0.0854457	0
Mp8g04090	Mapoly0012s0198	151.803	0.542947	0.252956	2.14641	0.0318405	0.605736	58.1234	38.9366	146.839	77.5284	162.566	426.824	1.45123	PF03055	Retinal pigment epithelial membrane protein	2.3e-101	-	-	NO	NO	NO	NO	NO	YES	NO	NO	NO	NO	NO	NO	NO	0.296097	0.0360068	0.136057	0.16578	0.0700897	0.179153	0.484327	0.34908	0.217396	0.03695	0.11155	0.296891	0.147138	0.114191	0.0700596	0.382833	0.108003
Mp4g06070	Mapoly0114s0047	101.534	0.698018	0.260333	2.68125	0.00733468	0.379942	59.8329	61.3252	43.5079	69.415	102.487	272.637	1.43277	PF00646	F-box domain	1.1e-06	-	-	YES	YES	NO	YES	NO	NO	NO	NO	NO	NO	NO	NO	NO	3.7283	3.21144	3.42633	43.7662	51.4444	49.753	4.60767	4.96522	5.24658	85.762	79.3981	81.8142	4.82469	3.67448	3.41835	6.38708	7.29067
Mp1g08480	Mapoly0036s0091	13.1347	0.513015	0.251909	2.03651	0.0416994	0.658031	11.1118	5.84049	4.35079	13.5224	23.5603	20.4222	1.43262	-	-	-	-	-	NO	NO	NO	NO	NO	NO	NO	NO	NO	NO	NO	NO	NO	1.81271	1.72514	1.95561	1.74741	1.763	1.78822	2.08843	2.41582	1.85996	2.83252	3.20672	1.95586	2.99606	1.91487	2.76924	1.74249	1.72486
Mp1g04680	Mapoly0005s0139	59.3437	0.543087	0.253628	2.14127	0.0322521	0.60957	30.7712	35.0429	30.4555	36.9612	40.0525	182.779	1.43221	PF00067	Cytochrome P450	1.4e-70	MpCYP716	GA, Hormone, P450	NO	NO	NO	NO	NO	NO	NO	NO	NO	NO	NO	NO	NO	10.0779	9.82884	10.2513	9.37828	13.159	10.9904	10.3692	10.3481	9.74346	11.5011	12.4923	13.8891	10.7226	10.5784	11.4226	12.2944	11.3836
Mp5g11460	Mapoly0093s0069	23.4699	0.598837	0.257184	2.32844	0.0198886	0.538734	5.98329	13.6278	18.4909	48.6806	22.3823	31.6544	1.43074	PF03195	Lateral organ boundaries (LOB) domain	9.3e-30	MpASLBD12	transcription factor, ASL/LBD	NO	NO	NO	NO	NO	NO	NO	NO	NO	NO	NO	NO	NO	2.17525	3.05026	2.45979	0.822075	0.941315	1.11049	1.80127	1.68294	2.11756	0.610761	0.537793	0.613429	1.74807	1.0224	1.9542	2.4521	2.3803
Mp8g14700	Mapoly0151s0036	27.1434	0.523562	0.252248	2.07559	0.0379321	0.640537	14.5308	16.5481	13.0524	14.4239	31.8064	72.4989	1.4278	PF00407	Pathogenesis-related protein Bet v I family	5.4e-19	-	-	NO	YES	YES	YES	NO	NO	NO	NO	NO	NO	NO	NO	NO	1.38707	0.910841	1.64917	5.31193	5.83617	5.09841	1.49743	1.22645	1.30936	18.6161	15.9903	16.9763	1.39576	0.722155	1.32919	1.77545	1.13837
Mp6g00400	Mapoly0104s0026	88.3653	0.656906	0.259788	2.52863	0.011451	0.444543	48.7211	52.5644	42.4202	54.0896	88.3511	244.046	1.4273	-	-	-	-	-	NO	NO	NO	NO	NO	NO	NO	NO	NO	NO	NO	NO	YES	0.788569	0.812277	0.95916	1.40244	1.13645	1.59976	1.91203	1.25779	1.88288	2.55275	2.25433	1.93601	1.50405	1.34169	1.28413	2.8068	2.63947
Mp2g10040	Mapoly0129s0029	24.8424	0.587674	0.257284	2.28415	0.0223627	0.547644	17.0951	13.6278	9.78928	22.5373	24.7383	61.2667	1.42183	PF00067	Cytochrome P450	3e-68	MpCYP822-like	P450, Secondary metabolism	NO	NO	NO	NO	NO	NO	NO	NO	NO	NO	NO	NO	NO	1.46507	1.5802	1.29519	1.3267	1.37966	1.25258	0.916891	0.725936	0.982129	0.882335	1.0319	0.790385	0.973342	0.761537	0.836484	0.741223	1.09202
Mp3g23740	Mapoly0121s0048	10.5701	0.520664	0.252532	2.06178	0.039229	0.648158	5.98329	5.84049	5.43849	12.6209	14.1362	19.4011	1.41896	PF03760	Late embryogenesis abundant (LEA) group 1	5.7e-08	Putative LEA	Late-embryogenesis abundant protein	NO	YES	YES	YES	NO	NO	NO	NO	NO	NO	NO	NO	NO	2.82901	2.21157	2.61148	6.10941	9.14805	9.99505	4.06552	5.59842	4.29193	35.0637	30.8318	32.8235	2.59822	2.33791	2.58187	4.11493	2.87457
Mp7g01780	Mapoly0099s0051	165.164	0.606232	0.258065	2.34915	0.0188165	0.530611	90.6041	76.8998	102.244	99.1642	116.623	505.45	1.41887	PF14753	Protein FAM221A/B	0.067	-	-	NO	NO	NO	NO	NO	NO	NO	NO	NO	NO	NO	NO	NO	0.0754679	0.247786	0	0.0760559	0.401943	0.342463	0.296263	0.622803	0.498681	1.0171	0.682354	0.936418	0.168758	0.0873136	0.0803541	0.175634	0.247746
Mp3g11590	Mapoly0037s0038	47.2665	0.837769	0.255354	3.28082	0.00103505	0.14229	24.7879	24.3354	28.2801	49.5821	56.5447	100.069	1.41354	PF01823	MAC/Perforin domain	2.7e-10	-	-	YES	YES	NO	YES	NO	NO	NO	NO	YES	NO	NO	NO	NO	567.693	548.207	572.122	1210.17	1484.15	1390.67	525.363	543.641	476.852	1864.55	1894.87	2021.1	422.792	450.376	443.949	465.28	517.054
Mp8g02530	Mapoly0012s0050	21.1631	0.508593	0.251708	2.02057	0.0433246	0.660592	13.6761	14.6012	6.52619	18.0299	20.0263	54.1189	1.40514	PF16351	Domain of unknown function (DUF4979)	0.022	-	-	NO	YES	NO	YES	NO	NO	NO	NO	NO	NO	NO	NO	NO	1.36544	1.40649	1.32866	15.7844	18.1381	22.1604	2.286	1.42038	1.74387	34.8203	31.7723	32.0731	1.07765	1.0222	1.53936	3.83199	3.07619
Mp3g20260	Mapoly0049s0007	36.8519	0.680078	0.260329	2.61238	0.00899145	0.412497	17.9499	25.3088	17.4032	26.1433	57.7227	76.5833	1.40326	PF08022	FAD-binding domain	1.4e-19	-	-	NO	NO	NO	NO	NO	NO	NO	NO	YES	NO	NO	NO	NO	2.61967	2.89575	2.16674	2.66648	2.73467	3.23346	6.81314	6.14597	3.68464	2.91275	2.81273	2.18672	3.83698	3.36426	4.6581	5.06025	4.12792
Mp2g05890	Mapoly0021s0045	321.288	0.573138	0.256649	2.23316	0.0255387	0.568809	168.387	109.023	252.346	159.564	259.163	979.245	1.39994	PF00450	Serine carboxypeptidase	1.7e-98	-	-	NO	NO	NO	NO	NO	NO	NO	NO	NO	YES	NO	NO	NO	1.23905	1.60514	1.30717	1.2487	1.23903	1.65237	1.88608	1.72906	2.0767	0.851992	1.08601	0.969808	2.00735	1.31651	1.85775	2.17742	1.54954
Mp6g02920	Mapoly0035s0078	235.326	0.674792	0.260294	2.59242	0.00953033	0.415594	131.632	123.624	133.787	119.899	255.629	647.384	1.39468	-	-	-	-	-	NO	NO	NO	NO	NO	YES	NO	NO	NO	NO	NO	NO	NO	1.16759	0.547655	0.603574	0.420246	0.355349	0.491991	0.572949	0.786581	0.866	0.468333	0.424163	0.235189	0.652728	0.723675	0.93239	0.43671	0.593196
Mp6g18200	Mapoly0038s0029	2938.67	0.767841	0.25872	2.96785	0.00299895	0.234279	1597.54	1421.19	1849.09	1988.69	2742.42	8033.08	1.39076	PF01326	Pyruvate phosphate dikinase, PEP/pyruvate binding domain	6.8e-25	-	-	NO	YES	YES	YES	NO	NO	NO	NO	NO	NO	NO	NO	NO	11.0607	14.7566	13.0663	36.1281	40.0265	41.4489	14.7992	16.2501	15.7946	91.0274	83.6224	88.6712	16.692	14.2525	15.4159	17.5032	18.1037
Mp6g03240	Mapoly0035s0104	694.078	0.662318	0.260259	2.54484	0.0109327	0.434174	257.281	662.896	238.206	1412.64	1222.78	370.663	1.37577	PF01535	PPR repeat	2.7e-20	MpPPR_66	Pentatricopeptide repeat proteins	NO	NO	NO	NO	NO	NO	NO	NO	YES	NO	YES	YES	NO	10.9778	10.6885	10.6664	9.91626	9.19058	11.196	11.1702	11.7301	13.2394	13.1127	13.154	14.1225	16.7895	16.5239	17.5523	12.176	13.0572
Mp3g12300	Mapoly0050s0035	352.789	0.931934	0.242843	3.8376	0.000124242	0.0403702	205.996	228.753	154.453	410.179	339.268	778.087	1.37437	PF01357	Pollen allergen	3.2e-21	Expansin	Cell wall, Expansin	NO	NO	NO	NO	NO	NO	NO	NO	NO	NO	NO	NO	NO	26.4876	26.0902	22.3087	20.053	20.232	25.388	50.6595	47.4501	24.9428	17.1961	18.8381	14.5748	47.8899	43.5012	56.4739	73.3713	46.3044
Mp4g10560	Mapoly0011s0042	636.975	0.791563	0.257001	3.07999	0.00207006	0.20271	282.924	336.802	444.868	357.893	1063.75	1335.61	1.37293	PF01565	FAD binding domain	8.4e-20	-	-	NO	NO	NO	YES	NO	YES	YES	NO	YES	NO	NO	NO	NO	2.45408	2.50189	2.36344	2.6426	3.86742	2.0747	2.17753	1.98165	1.52324	2.11434	2.01372	2.1615	0.789326	0.777885	1.217	0.938846	0.993235
Mp2g01920	Mapoly0180s0001	705.422	0.856494	0.250991	3.41246	0.000643805	0.113163	356.433	540.245	290.415	509.344	1162.7	1373.39	1.35922	PF00190	Cupin	1.4e-33	Cupin	Cupin	NO	NO	NO	NO	NO	NO	NO	NO	NO	NO	NO	NO	NO	0	0	0.164652	0.0802485	0	0.216805	2.11001	0.657135	0.300669	0	0.359984	0.359286	0.0890303	0.0921268	0.169567	0.370633	0.174268
Mp3g24050	Mapoly0121s0019	478.209	0.954987	0.23745	4.02184	5.77443e-05	0.0254976	299.164	238.487	267.574	439.929	586.651	1037.45	1.358	PF00264	Common central domain of tyrosinase	3.5e-31	MpPPO32	Secondary metabolism	NO	NO	YES	YES	NO	NO	NO	NO	NO	NO	NO	NO	NO	1.9996	1.75076	1.34377	2.78767	1.98798	3.11538	2.81284	2.78959	4.15268	5.76414	6.32789	4.36078	0.707974	1.15673	1.34841	1.58999	1.16698
Mp8g07540	Mapoly0013s0039	7127.57	0.680998	0.26031	2.6161	0.00889397	0.412038	4479.77	2248.59	5325.37	3257.09	12588.3	14866.4	1.34931	PF03018	Dirigent-like protein	5.6e-10	MpDIR5	Secondary metabolism	NO	YES	NO	YES	NO	NO	NO	NO	NO	NO	NO	NO	NO	10.32	8.668	8.58535	20.7041	22.2926	18.4709	14.0854	12.2233	10.6934	24.4209	24.4125	26.2061	3.91775	4.99809	4.49749	5.64132	6.30298
Mp5g14760	Mapoly0032s0167	18.7258	0.562887	0.257303	2.18764	0.0286957	0.585237	6.83804	10.7076	14.1401	17.1284	24.7383	38.8022	1.34818	-	-	-	-	-	NO	NO	NO	NO	NO	NO	NO	NO	NO	NO	NO	NO	NO	0.555133	0.648066	0.765255	0.67135	0.749017	0.839706	0.908032	0.785361	0.87339	0.66504	0.878381	1.37764	0.744818	0.727905	1.18215	0.818233	0.607463
Mp5g09280	Mapoly0095s0031	626.872	0.665559	0.260354	2.55636	0.0105772	0.42961	330.79	419.542	313.257	307.409	680.893	1709.34	1.34276	PF00854	POT family	1e-52	NPF transporter	NPF transporter	NO	NO	NO	NO	NO	NO	NO	NO	NO	NO	NO	NO	NO	9.00622	10.5188	8.44275	10.5327	9.30708	9.97325	12.17	11.4894	11.7691	12.2285	12.5717	11.8271	12.3992	10.3421	11.0206	11.5358	11.3629
Mp5g02130	Mapoly0147s0005	440.698	0.8181	0.253078	3.2326	0.00122667	0.155201	235.058	246.274	270.837	347.075	467.672	1077.27	1.3308	PF01373	Glycosyl hydrolase family 14	4.1e-118	-	-	YES	YES	NO	YES	NO	NO	NO	NO	NO	NO	NO	NO	NO	5.61818	6.65764	6.129	92.1532	107.432	110.277	7.90945	7.9025	8.19291	213.969	191.279	208.697	8.27433	7.21728	8.53973	15.3294	16.069
Mp1g06190	Mapoly0043s0011	647.295	1.20471	0.152207	7.91495	2.4736e-15	3.53651e-11	330.79	372.818	402.448	988.938	834.035	954.739	1.32847	PF11852	Domain of unknown function (DUF3372)	4e-63	-	-	NO	YES	YES	YES	NO	NO	NO	NO	NO	NO	NO	NO	NO	2.84226	3.71879	3.9328	8.9378	9.69736	10.3376	3.6913	3.85473	3.611	24.6493	22.2207	23.0936	4.32476	3.93123	4.96037	4.35178	4.81728
Mp5g19920	Mapoly0206s0007	683.24	0.641724	0.260274	2.46557	0.0136794	0.476341	144.454	234.593	788.581	933.045	1092.02	906.746	1.32821	PF06813	Nodulin-like	4.4e-82	-	-	NO	NO	NO	NO	NO	NO	NO	NO	YES	NO	NO	NO	NO	88.1331	101.309	94.9386	30.4406	31.7655	30.8468	143.956	150.698	165.304	36.5129	44.393	36.439	198.798	184.819	193.658	117.722	113.097
Mp3g01250	Mapoly0007s0119	2511.04	0.727835	0.258957	2.81064	0.00494425	0.306943	1170.16	1274.2	1848	1557.78	2664.67	6551.45	1.3277	PF01756	Acyl-CoA oxidase	1.3e-18	-	-	NO	NO	NO	NO	NO	NO	YES	NO	NO	NO	YES	NO	YES	6.25951	7.69384	6.20608	9.4786	9.8818	10.4297	8.25396	8.28783	7.63605	10.6353	12.19	11.0439	9.15204	8.02194	9.77502	9.93585	8.57074
Mp5g24180	Mapoly0010s0038	17.4995	0.518148	0.255202	2.03035	0.0423211	0.660364	9.40231	9.73415	10.877	12.6209	23.5603	38.8022	1.32096	-	-	-	-	-	NO	NO	NO	NO	NO	NO	NO	NO	NO	NO	NO	NO	NO	0.59325	0.649278	0.460012	0.398582	0.579271	0.358945	0.582228	0.233135	0.23334	0.388666	0.502871	0.390364	0.165825	0.400382	0.263192	0.402691	0.162293
Mp6g05910	Mapoly0097s0053	69.0573	0.507941	0.254118	1.99884	0.0456255	0.670409	18.8046	19.4683	80.4896	68.5135	71.8589	155.209	1.31547	PF01061	ABC-2 type transporter	1.1e-36	-	-	NO	NO	YES	NO	NO	YES	NO	YES	NO	YES	YES	NO	NO	0	0	0	0.0353849	0.112202	0.127464	0.034459	0	0	1.57736	0.833344	1.14858	0	0	0	0	0
Mp7g02140		442.839	0.664572	0.260302	2.55308	0.0106776	0.431044	264.119	234.593	263.223	241.6	439.4	1214.1	1.31453	-	-	-	-	-	NO	NO	NO	NO	NO	NO	NO	NO	NO	NO	NO	NO	NO	13.2017	12.9525	13.4631	23.3828	24.7531	25.8893	12.8858	12.341	10.221	21.2911	23.621	21.5464	9.37115	7.6994	9.23056	13.4366	13.2259
Mp5g19790	Mapoly0134s0038	1058.87	0.649807	0.260353	2.49587	0.012565	0.456212	441.054	443.877	938.683	608.508	1173.3	2747.81	1.31259	PF01699	Sodium/calcium exchanger protein	9.3e-44	-	-	NO	NO	NO	NO	NO	NO	NO	NO	NO	NO	NO	NO	NO	3.62922	3.66877	3.72354	2.45695	2.36083	2.46405	4.64936	5.16048	5.30885	2.33359	2.94325	2.28129	3.77897	3.55783	4.51315	3.9652	3.36502
Mp3g17050	Mapoly0039s0089	92.0587	0.590867	0.259413	2.2777	0.0227442	0.552078	34.1902	47.6973	77.2265	54.0896	108.377	230.771	1.30534	PF13855	Leucine rich repeat	2.8e-48	-	-	NO	YES	NO	NO	NO	NO	NO	NO	YES	NO	YES	NO	NO	0.511668	0.806388	0.592484	1.7326	2.24552	2.02468	0.843631	1.0858	0.695526	2.41357	2.38256	2.6088	0.594968	0.828774	1.00242	1.07171	1.32136
Mp7g15460	Mapoly0009s0230	240.677	0.832384	0.249718	3.3333	0.000858224	0.129158	110.263	150.879	155.541	202.836	287.436	537.104	1.30194	PF00571	CBS domain	8.3e-25	-	-	NO	YES	YES	YES	NO	NO	NO	NO	NO	NO	NO	YES	NO	4.4665	3.41261	3.35446	28.579	33.753	33.2325	3.88727	3.52704	4.17651	81.0191	72.5303	77.9983	3.43919	3.0713	2.78163	4.21675	5.48695
Mp3g05490	Mapoly0006s0022	473.089	0.743653	0.257473	2.88827	0.00387364	0.272815	192.32	183.002	443.781	359.696	746.862	912.873	1.30183	PF04932	O-Antigen ligase	0.0044	-	-	NO	NO	NO	NO	NO	YES	NO	NO	NO	YES	YES	NO	NO	0.345048	0.809218	0.305775	0.745149	1.12889	1.11841	1.93507	1.42376	1.23307	1.38402	1.78274	1.05645	1.0747	1.02653	1.41707	1.6634	0.701208
Mp4g00500	Mapoly0066s0091	153.81	0.916398	0.236132	3.88087	0.000104082	0.0367264	83.766	124.597	58.7357	210.048	256.807	188.906	1.2958	PF00266	Aminotransferase class-V	1e-29	-	-	NO	NO	NO	NO	NO	NO	NO	YES	NO	NO	NO	NO	NO	0.300807	0.0365796	0.103666	0.303151	0.356023	0.364006	0.721646	0.630459	0.315507	0.713217	0.982149	0.377017	0.186848	0.154677	0.106761	0.233354	0.219442
Mp2g05700	Mapoly0021s0026	29.167	0.667041	0.260141	2.56415	0.0103429	0.426145	16.2404	21.4151	13.0524	59.4985	34.1624	30.6333	1.29348	-	-	-	-	-	NO	NO	NO	NO	NO	NO	NO	NO	NO	NO	NO	NO	NO	0.747962	2.29209	1.39195	1.8091	0.159346	0.814596	1.02769	1.23452	2.82424	1.51208	1.01442	0.843713	3.67963	1.9038	2.38917	2.08886	1.80063
Mp2g19700	Mapoly0055s0081	76.5417	0.815498	0.250562	3.25467	0.00113524	0.151687	44.4473	40.8834	47.8587	63.1045	118.98	143.977	1.29166	PF12937	F-box-like	2.1e-07	-	-	NO	NO	NO	NO	NO	NO	NO	NO	NO	NO	NO	NO	NO	1.7219	2.07947	1.90301	2.75257	2.59314	2.90995	4.66181	3.85002	3.53112	3.86776	4.96591	2.88	2.38992	1.6487	2.90813	2.21094	3.8334
Mp1g00240	Mapoly0103s0062	52.6981	0.576277	0.259358	2.22194	0.0262873	0.572911	26.4974	42.8303	22.8417	32.4538	65.9688	125.597	1.28126	PF01087	Galactose-1-phosphate uridyl transferase, N-terminal domain	1.1e-18	-	-	NO	NO	YES	NO	NO	YES	NO	NO	NO	NO	NO	NO	NO	0.683114	0.74763	0.294274	0.631067	0.485104	0.826635	2.01127	2.01337	1.93454	2.94098	1.99449	2.05484	3.24604	1.90999	2.5457	0.397449	0.498339
Mp5g18250	Mapoly0084s0072	81.3138	0.596569	0.259965	2.2948	0.0217443	0.546371	47.0115	57.4315	38.0694	53.1881	77.749	214.433	1.27706	PF13964	Kelch motif	0.00044	-	-	NO	NO	NO	NO	NO	NO	NO	NO	NO	YES	YES	YES	YES	1.33056	1.59624	1.93118	1.80509	2.28951	2.29904	2.83768	2.17197	2.41542	2.35649	2.51598	2.04929	1.00131	1.00653	1.77088	3.87072	2.54797
Mp2g07400	Mapoly0015s0027	48.3181	0.66357	0.259995	2.55224	0.0107033	0.431044	23.9331	27.2556	33.7186	37.8627	58.9008	108.238	1.27167	PF01412	Putative GTPase activating protein for Arf	9.4e-31	-	-	NO	NO	NO	NO	NO	NO	NO	NO	NO	NO	NO	NO	NO	0	0.110337	0.312695	0	0	0	0	0.118856	0.0951681	0.113227	0.113943	0	0	0	0.107343	0	0.110319
Mp5g10960	Mapoly0093s0018	63.0228	0.524606	0.256739	2.04335	0.0410182	0.655655	11.9666	36.9898	61.9988	131.618	51.8327	83.7311	1.26785	PF03195	Lateral organ boundaries (LOB) domain	6.9e-30	MpASLBD11	transcription factor, ASL/LBD	NO	NO	NO	NO	NO	NO	NO	NO	NO	NO	NO	NO	NO	1.33795	1.22813	1.11555	1.30488	1.37922	1.52765	0.59301	1.32295	1.34448	1.21183	1.17071	0.778957	1.39942	0.798948	1.19481	0.954223	1.41685
Mp6g13160	Mapoly0059s0034	257.007	0.959294	0.221609	4.32877	1.49944e-05	0.0117731	165.823	171.321	116.384	256.926	417.017	414.571	1.2631	PF00931	NB-ARC domain	2.6e-28	alpha/beta hydrolase_5-NBS-LRR	NBS genes, ABC transporters	NO	NO	NO	NO	NO	NO	NO	NO	NO	NO	NO	NO	NO	2.49697	2.37062	2.14613	2.51643	2.69183	2.43	2.45058	2.09256	2.32869	2.63544	2.9581	2.34153	1.84999	1.80992	2.30629	2.38047	2.20563
Mp7g02590	Mapoly0088s0029	424.077	0.842553	0.245003	3.43895	0.000583973	0.109224	175.225	246.274	327.397	379.529	550.133	865.902	1.2616	-	-	-	-	-	NO	NO	NO	NO	NO	NO	NO	NO	NO	NO	NO	NO	NO	196.418	213.93	229.981	262.839	272.325	280.867	177.736	193.211	174.794	297.939	286.033	285.019	137.92	153.225	161.218	177.769	179.482
Mp4g00520	Mapoly0066s0089	1066.75	0.810486	0.248122	3.26649	0.0010889	0.148267	614.569	616.172	665.671	670.711	2055.64	1777.75	1.24797	PF01453	D-mannose binding lectin	2.7e-13	-	-	NO	YES	NO	YES	NO	NO	NO	NO	NO	NO	NO	NO	NO	6.66761	6.72803	5.62237	12.7243	16.6226	17.2528	9.69958	7.80495	5.71379	17.2075	15.9801	16.3225	4.54697	3.1185	4.88393	6.16293	5.84726
Mp2g00930	Mapoly0028s0058	912.89	0.55082	0.258921	2.12737	0.0333897	0.611848	382.076	277.423	966.963	485.003	1106.16	2259.72	1.24345	PF14215	bHLH-MYC and R2R3-MYB transcription factors N-terminal	1.7e-23	MpBHLH4	transcription factor, bHLH	NO	NO	NO	NO	NO	YES	NO	YES	NO	YES	YES	NO	YES	1.05055	0.851677	0.442501	0.196062	0.663138	1.13001	1.06922	0.596329	1.28553	0.131098	0.835532	0.263341	1.04408	1.03538	1.03571	14.0809	9.19662
Mp5g18120	Mapoly0084s0059	32.0356	0.653685	0.259832	2.5158	0.0118763	0.451441	15.3856	13.6278	28.2801	46.8776	55.3667	32.6755	1.23566	-	-	-	-	-	NO	NO	NO	NO	NO	NO	NO	NO	NO	NO	NO	NO	NO	0.462241	0	0.637202	0.0776404	0.24619	0.209759	0.831696	1.08991	0.145449	0	0.261214	0.260707	0.516821	0.534796	0.328113	0.537881	0.252907
Mp1g22130	Mapoly0001s0550	191.89	0.658452	0.259648	2.53594	0.0112145	0.439272	93.1683	120.703	129.436	109.081	241.493	457.458	1.23491	PF06911	Senescence-associated protein	7.9e-27	-	-	NO	YES	YES	YES	NO	NO	NO	NO	NO	NO	YES	NO	NO	2.31035	2.9004	1.93198	6.71114	7.27442	8.60311	4.93499	4.44614	4.84294	21.4833	17.3566	20.0441	3.72278	3.89157	2.85787	1.85817	1.71021
Mp8g00330	Mapoly0077s0036	66.3939	0.723714	0.256134	2.82553	0.00472018	0.30262	23.9331	52.5644	42.4202	64.006	91.8852	123.554	1.2326	PF16366	Cytoplasmic polyadenylation element-binding protein ZZ domain	0.12	-	-	NO	NO	NO	NO	NO	YES	NO	NO	NO	NO	NO	NO	NO	0.291635	0.319177	0.100505	0.146953	0.31065	0.176453	0.190811	0.171909	0.183531	0.0545896	0.329607	0.164484	0.21738	0.22494	0.207011	0.169678	0.21275
Mp5g19140	Mapoly0073s0029	16.5985	0.571392	0.25997	2.19792	0.027955	0.582613	11.1118	7.78732	10.877	24.3403	27.0943	18.38	1.22937	-	-	-	-	-	NO	NO	NO	NO	NO	NO	NO	NO	NO	NO	NO	NO	NO	0.152178	0	0.157334	0	0	0.0690563	0.149351	0.179408	0.646438	0	0.515978	0.257489	0.170147	0.0880322	0.162031	0.17708	0.166523
Mp6g11810	Mapoly0135s0052	55.2498	0.512623	0.257303	1.99229	0.046339	0.670464	35.045	46.7239	17.4032	43.2717	47.1206	141.934	1.22815	PF08507	COPI associated protein	2.3e-22	-	-	NO	YES	YES	YES	NO	NO	NO	NO	NO	NO	NO	NO	NO	1.10057	0.782935	1.13786	26.0095	33.7632	32.113	2.10624	2.40039	2.5973	92.3958	79.4836	92.3028	1.59968	1.01866	1.05465	3.00957	2.76993
Mp5g11130	Mapoly0093s0035	131.352	0.754681	0.25292	2.98387	0.00284629	0.228614	59.8329	72.0327	104.419	107.278	179.058	265.489	1.22368	PF02263	Guanylate-binding protein, N-terminal domain	7.4e-39	-	-	NO	NO	NO	NO	NO	YES	NO	NO	NO	NO	NO	NO	NO	2.73368	2.23029	2.20965	2.6548	2.06482	2.93211	2.43899	2.69547	2.7213	3.23769	3.70755	2.8033	1.44488	1.78265	1.74641	1.56159	1.95799
Mp6g15610	Mapoly0056s0073	67.91	0.540195	0.25918	2.08425	0.0371376	0.635115	33.3355	70.0859	19.5786	50.4836	93.0632	140.913	1.20957	PF00257	Dehydrin	2.7e-05	MpDHN3	Dehydrin	NO	YES	NO	YES	NO	NO	NO	NO	NO	NO	NO	NO	NO	50.2288	48.4848	50.9481	207.406	227.608	216.35	46.4977	42.5186	46.6033	337.814	324.657	325.865	69.466	68.7931	64.8034	57.9216	61.4008
Mp3g13520	Mapoly2347s0001	31.8832	0.667712	0.258457	2.58346	0.00978154	0.415594	24.7879	15.5746	17.4032	34.2567	40.0525	59.2244	1.20892	-	-	-	-	-	NO	NO	NO	NO	NO	NO	NO	NO	NO	NO	NO	NO	NO	0.336665	0.442153	9.11946	1.42501	1.14757	0	11.7626	0.476288	0.444927	0	0.0761002	5.46859	1.88209	2.96027	9.17664	1.56702	1.842
Mp4g02870	Mapoly0080s0012	2383.39	0.707234	0.256321	2.75917	0.00579482	0.332725	1105.2	1735.6	1478.18	1359.45	3278.42	5343.47	1.20854	PF14559	Tetratricopeptide repeat	1.4e-05	-	-	NO	NO	NO	NO	NO	NO	NO	NO	NO	NO	NO	NO	NO	140.194	143.147	137.435	130.737	131.472	132.956	154.939	153.002	166.724	154.994	169.857	149.466	230.853	206.071	221.547	160.09	162.059
Mp7g02880		70.8125	0.52793	0.258687	2.04081	0.0412699	0.657056	42.7378	30.1759	55.4726	56.7941	189.66	50.0344	1.20749	PF03662	Glycosyl hydrolase family 79, N-terminal domain	1.6e-38	-	-	NO	NO	NO	NO	NO	NO	NO	NO	NO	NO	NO	NO	NO	0.102492	0	0	0.103291	0	0.0930193	0.301764	0.120832	0.0967507	0	0	0	0.229189	0	0.109128	0.119264	0.112154
Mp8g18040	Mapoly0030s0137	450.271	0.636228	0.259745	2.44944	0.014308	0.484319	242.751	243.354	333.923	251.517	493.588	1136.5	1.19822	PF00355	Rieske [2Fe-2S] domain	7e-21	-	-	NO	YES	YES	YES	NO	NO	NO	NO	YES	NO	NO	NO	NO	0.166473	0.121464	0.200799	2.76821	2.8668	3.198	0.29953	0.327103	0.130956	9.97161	8.49807	8.10602	0.0310217	0.0642012	0.0590839	0.0968573	0.425054
Mp1g13590	Mapoly0019s0129	189.313	0.853826	0.234852	3.63559	0.000277342	0.0650025	115.392	118.757	110.945	170.382	249.739	370.663	1.1963	PF00083	Sugar (and other) transporter	5.8e-104	-	-	YES	YES	YES	YES	NO	NO	NO	NO	NO	NO	NO	NO	YES	1.32289	1.48149	1.59035	6.54195	7.96329	7.28745	3.20048	2.86531	2.61372	27.9527	21.9054	24.8127	2.16704	1.35256	1.99816	2.79233	1.64958
Mp6g20560	Mapoly0045s0008	57.0414	0.52272	0.258498	2.02214	0.0431617	0.660592	17.0951	19.4683	67.4373	63.1045	103.665	71.4778	1.19587	-	-	-	-	-	NO	NO	NO	YES	NO	NO	YES	NO	NO	NO	NO	NO	NO	1.68087	0.996462	1.5206	1.90572	1.19365	1.08057	0.893558	1.07339	0.330565	0.943904	1.26649	1.10603	0.313225	0.405148	0.372855	0.570479	0.536469
Mp7g05000	Mapoly0062s0026	66.2204	0.647764	0.259223	2.49887	0.0124591	0.454406	43.5925	27.2556	50.0341	55.8926	76.571	143.977	1.19337	PF01412	Putative GTPase activating protein for Arf	1.9e-31	-	-	NO	NO	NO	NO	NO	NO	NO	NO	NO	NO	NO	NO	NO	11.2005	11.2049	9.63493	10.3619	10.6725	11.3168	14.3417	14.8037	12.9685	12.2355	12.8073	13.9176	17.5127	12.6043	14.4879	10.0805	11.634
Mp1g10670	Mapoly0014s0160	317.034	0.760239	0.250043	3.04043	0.0023624	0.215129	141.889	216.098	220.803	220.866	580.761	521.788	1.19315	PF00149	Calcineurin-like phosphoesterase	2e-18	-	-	NO	NO	YES	NO	NO	NO	NO	NO	NO	NO	NO	NO	NO	0.654248	0.809434	0.735233	1.14669	1.36351	1.08429	0.586259	0.972532	0.698153	4.4407	3.60073	3.2087	0.763305	0.724031	0.878332	0.463405	0.996064
Mp1g09300	Mapoly0096s0069	688.272	0.763433	0.249251	3.06291	0.00219193	0.210322	371.819	384.499	503.604	575.153	713.877	1580.68	1.18757	PF01326	Pyruvate phosphate dikinase, PEP/pyruvate binding domain	4.6e-35	-	-	NO	YES	NO	YES	NO	NO	NO	NO	NO	NO	NO	NO	NO	7.72094	7.26415	5.97523	28.69	28.7372	28.3161	9.57157	8.88959	8.63102	56.8463	53.0975	55.2101	11.2325	10.5	12.0669	10.3767	11.0427
Mp6g09380	Mapoly0152s0018	689.967	0.578721	0.260321	2.22311	0.0262086	0.572911	353.869	507.149	403.536	317.326	720.945	1836.98	1.18506	PF00378	Enoyl-CoA hydratase/isomerase	5.5e-54	-	-	NO	NO	NO	NO	NO	NO	NO	NO	NO	NO	NO	NO	YES	39.1976	42.2513	42.5296	47.0997	50.2417	49.355	49.4077	51.5436	45.3373	55.5732	58.602	53.6295	39.9129	39.6814	39.385	44.484	44.012
Mp5g06190	Mapoly0027s0009	1208.18	0.69079	0.255757	2.70096	0.00691401	0.368842	726.542	626.879	878.86	800.526	1304.06	2912.21	1.16825	PF02737	3-hydroxyacyl-CoA dehydrogenase, NAD binding domain	4.1e-52	-	-	NO	NO	NO	NO	NO	NO	NO	NO	NO	NO	NO	NO	YES	10.3406	10.6979	11.3824	11.2507	12.3575	13.3302	12.572	12.5852	12.408	12.0759	13.1406	11.4612	14.4376	11.0709	15.94	13.1402	13.7924
Mp1g27980	Mapoly0002s0080	54.7058	0.606223	0.260102	2.33071	0.0197685	0.538734	16.2404	36.0164	48.9464	74.8239	100.131	52.0767	1.16564	PF02519	Auxin responsive protein	1.8e-10	MpSAUR8	Auxin responsive protein, Hormone, Auxin	NO	NO	NO	NO	NO	YES	NO	NO	YES	YES	NO	NO	NO	1.21295	1.09664	1.19952	0.850368	1.23587	0.86153	1.4492	0.808259	0.647176	1.18459	0.953661	0.475906	0.235857	0.427104	0.561516	0.552302	0.288542
Mp2g10010	Mapoly0129s0026	146.058	0.517748	0.25922	1.99733	0.0457894	0.670464	107.699	84.6871	79.4019	77.5284	123.692	403.339	1.1534	PF04654	Protein of unknown function, DUF599	8.6e-68	-	-	NO	NO	NO	NO	NO	NO	NO	NO	NO	NO	YES	NO	NO	8.30742	11.0578	8.93708	11.8794	12.3768	13.0924	10.1363	10.191	8.26593	11.9148	14.5277	11.9669	12.7401	8.31255	11.1164	17.2435	18.0582
Mp5g01360	Mapoly0238s0002	54.8926	0.580593	0.260317	2.23033	0.0257255	0.568809	16.2404	43.8037	42.4202	86.5433	95.4192	44.9289	1.14688	PF01257	Thioredoxin-like [2Fe-2S] ferredoxin	0.0071	-	-	NO	YES	NO	NO	NO	YES	YES	NO	NO	YES	NO	NO	NO	0	0	0	0	0	0	0.0456851	0.0548795	0	0	0	0	0	0	0	0	0
Mp5g12310	Mapoly0092s0075	504.633	0.907642	0.210316	4.3156	1.59169e-05	0.0117731	285.488	350.429	307.818	510.245	653.798	920.021	1.14294	PF00069	Protein kinase domain	2.8e-50	RLK-Pelle_L-LEC	Receptor-like Kinase	NO	NO	NO	NO	NO	NO	NO	NO	NO	NO	NO	NO	NO	23.708	29.0303	29.2611	27.6055	27.7469	26.3157	29.0525	33.4177	33.5084	30.9103	29.3422	29.0408	16.9608	20.8603	20.4897	16.6937	17.0265
Mp1g26440	Mapoly0002s0234	1941.99	0.933287	0.200529	4.65412	3.25363e-06	0.00422883	1213.75	1256.68	1166.01	1935.51	2555.11	3524.87	1.14026	PF00664	ABC transporter transmembrane region	8e-101	ABCB	ABC transporters	YES	NO	NO	NO	NO	NO	NO	NO	NO	NO	NO	NO	NO	22.374	25.2523	21.7264	45.175	45.721	47.3808	17.5933	18.1804	18.4989	54.7722	55.0964	52.8425	11.661	10.8757	12.966	25.651	26.7784
Mp7g07050	Mapoly0076s0089	179.233	0.874069	0.217955	4.01032	6.06364e-05	0.0254976	110.263	137.252	89.1912	198.328	239.137	301.228	1.13349	PF04720	PDDEXK-like family of unknown function	8.5e-70	-	-	NO	NO	NO	NO	NO	NO	NO	NO	NO	NO	NO	NO	NO	3.17559	3.37805	2.88429	4.90518	5.12139	5.27932	6.64095	6.22804	4.14634	6.06644	5.90351	5.3899	3.08599	2.88429	3.34959	3.8679	3.18265
Mp3g03890	Mapoly0022s0142	91.8804	0.776205	0.241256	3.21734	0.00129384	0.160315	52.9948	44.7771	75.0511	114.49	164.922	99.0478	1.13084	PF03330	Lytic transglycolase	1.3e-22	Expansin	Cell wall, Expansin	NO	YES	NO	NO	NO	NO	NO	NO	NO	NO	NO	NO	NO	6.36958	6.97114	6.40074	13.8283	17.5646	15.8568	11.6261	11.2289	7.10853	15.0763	15.5753	14.1349	8.28644	6.19853	9.34899	13.4384	13.9074
Mp5g00360	Mapoly0078s0036	687.051	0.691034	0.253553	2.72541	0.0064222	0.350451	423.104	532.458	337.186	499.427	758.642	1571.49	1.13014	PF00324	Amino acid permease	2.6e-55	MpCCC2	Cation-Chloride-Cotransporter	YES	NO	NO	NO	NO	YES	NO	NO	YES	NO	YES	NO	NO	3.10266	3.81055	3.3239	3.18343	3.54424	4.09005	6.02114	5.27988	6.85166	6.89042	5.72806	6.03368	12.6517	10.5254	11.8689	5.06433	5.63808
Mp2g15440	Mapoly0082s0042	911.149	0.800362	0.235523	3.39824	0.00067822	0.113163	507.725	486.708	725.494	949.272	934.166	1863.53	1.12338	PF01040	UbiA prenyltransferase family	7.6e-34	-	-	NO	YES	NO	NO	NO	NO	NO	NO	NO	NO	NO	NO	YES	4.03137	3.58951	4.2386	9.43391	9.2435	11.9065	4.2247	5.79994	5.61154	7.21357	6.56413	5.78065	3.05585	2.60876	4.29238	6.20173	5.08431
Mp6g04695	-	17.4392	0.534688	0.260206	2.05486	0.0398921	0.650727	11.1118	8.76074	13.0524	18.9314	28.2724	24.5067	1.123	-	-	-	-	-	NO	NO	NO	NO	NO	NO	NO	NO	NO	NO	NO	NO	NO	145.276	216.813	191.161	212.957	206.331	223.743	203.064	233.551	319.987	252.157	308.481	193.668	305.17	285.224	299.989	133.19	221.595
Mp8g02140	Mapoly0012s0011	2413.29	0.73365	0.24642	2.97724	0.00290859	0.230803	1568.48	1929.31	1083.35	4475.01	3714.28	1709.34	1.11153	PF00667	FAD binding domain	1.4e-49	-	-	NO	NO	NO	NO	NO	NO	NO	NO	YES	NO	NO	NO	NO	13.5134	13.1734	13.7408	12.0181	12.8808	14.1356	14.0553	14.8803	15.4917	11.7348	12.8481	12.0689	13.0529	12.2819	14.1806	12.5473	13.9945
Mp1g03850	Mapoly0005s0222	152.744	0.659592	0.255558	2.58099	0.00985176	0.416718	72.6542	94.4213	122.91	106.376	209.687	310.418	1.11129	PF03168	Late embryogenesis abundant protein	5.6e-13	Putative LEA	Late-embryogenesis abundant protein	YES	NO	NO	NO	NO	NO	NO	NO	NO	NO	NO	NO	NO	29.7534	33.3941	27.1517	38.2465	48.3487	55.109	42.4601	51.0055	45.7124	69.9016	63.8237	51.3709	36.3217	31.0867	36.5288	34.7988	28.5714
Mp4g05320	Mapoly0087s0057	383.095	0.543993	0.260353	2.08944	0.0366677	0.633598	188.901	164.507	380.694	216.358	446.468	901.641	1.09162	PF01237	Oxysterol-binding protein	3e-61	-	-	NO	NO	NO	NO	NO	NO	NO	NO	NO	NO	NO	NO	NO	5.32831	5.83153	5.14694	4.62511	4.1843	5.50649	10.3441	9.21629	10.3534	6.02796	5.93418	4.73814	7.08808	8.45954	9.98004	7.51268	6.38385
Mp8g16220	Mapoly0154s0042	231.79	0.769337	0.236238	3.25662	0.00112749	0.151687	118.811	153.8	172.944	192.92	358.117	394.149	1.08499	-	-	-	-	-	NO	NO	NO	NO	NO	NO	NO	NO	NO	NO	NO	NO	NO	1.8203	2.24654	2.04214	2.49802	2.92912	3.62047	2.81276	3.01356	1.86457	2.78386	3.32673	3.01446	1.21248	0.896181	1.15465	2.02804	1.99189
Mp4g06390	Mapoly0114s0014	274.304	0.702143	0.247916	2.83218	0.00462321	0.299583	147.018	213.178	168.593	194.723	400.525	521.788	1.07891	PF00257	Dehydrin	2.7e-06	MpDHN2	Dehydrin	NO	YES	NO	YES	NO	NO	NO	NO	NO	YES	NO	NO	NO	19.4378	17.5377	17.2535	140.469	140.493	155.329	27.731	30.5174	19.96	198.927	189.681	187.709	16.1142	14.8097	16.8599	35.307	31.4383
Mp7g01770	Mapoly0099s0050	798.895	0.548516	0.2602	2.10806	0.0350258	0.623836	531.658	476	541.673	477.791	629.06	2137.19	1.06614	PF12796	Ankyrin repeats (3 copies)	6.3e-60	-	-	NO	NO	NO	YES	NO	NO	NO	NO	NO	NO	NO	NO	NO	1.78484	2.27897	2.25538	1.83206	2.78141	2.5798	2.85459	2.29905	2.18407	2.74701	2.83908	3.87752	1.03475	1.0325	0.915008	0.730764	1.19355
Mp4g22080	Mapoly0090s0022	22.9274	0.60586	0.257649	2.3515	0.0186981	0.528756	14.5308	13.6278	16.3155	30.6508	31.8064	30.6333	1.06567	-	-	-	-	-	NO	NO	NO	NO	NO	NO	NO	NO	NO	NO	NO	NO	NO	0.143109	0.313248	0.147957	0	0.15244	0	0.2809	0.168716	0.135092	0.321453	0	0	0.160006	0	0.304749	0	0
Mp4g12380	Mapoly0674s0001	351.409	0.785482	0.228539	3.43697	0.000588252	0.109224	196.594	223.885	262.135	333.552	419.373	672.912	1.06267	PF06813	Nodulin-like	2.6e-85	-	-	YES	NO	NO	NO	NO	NO	NO	NO	NO	NO	NO	NO	NO	16.0933	16.3476	15.0112	17.9344	20.0511	18.1917	22.8876	20.9044	17.5266	24.4241	23.5982	23.4799	14.0788	13.8623	17.1695	19.0632	18.3836
Mp4g02130	Mapoly0080s0086	2006.63	0.779844	0.22936	3.40009	0.000673628	0.113163	1240.25	1031.82	1631.55	1840.85	2477.37	3817.93	1.05953	PF00264	Common central domain of tyrosinase	2.6e-27	MpPPO20	Secondary metabolism	NO	YES	NO	NO	NO	NO	NO	NO	YES	NO	NO	NO	YES	16.523	14.9519	15.4995	36.3089	34.3851	37.3432	14.7922	15.1561	15.9778	35.6206	36.1646	33.5487	11.535	9.88463	14.2459	23.6349	18.6097
Mp1g20430	Mapoly0001s0379	506.949	0.676745	0.249442	2.71304	0.00666697	0.362424	245.315	293.971	449.219	403.869	1036.65	612.667	1.05455	PF00264	Common central domain of tyrosinase	8.7e-34	MpPPO1	Secondary metabolism	NO	NO	NO	NO	NO	NO	NO	YES	NO	NO	NO	NO	NO	0	0.0530846	0.0501471	0.0977634	0.103333	0.0440207	0.0476026	0.228732	0.0915731	0.054475	0.109638	0	0.0542309	0	0.0516442	0.0564408	0.053076
Mp4g09430	Mapoly0112s0043	61.8712	0.568528	0.259402	2.19169	0.0284021	0.585237	31.6259	46.7239	42.4202	48.6806	65.9688	135.808	1.0523	-	-	-	-	-	NO	NO	NO	NO	NO	NO	NO	NO	NO	YES	NO	NO	NO	37.9713	35.2864	31.7422	46.455	47.0972	44.6295	32.3978	29.6422	26.4794	41.2052	42.1422	43.6039	39.2038	35.3232	36.1501	56.8233	50.2539
Mp8g02470	Mapoly0012s0044	37.8672	0.575059	0.258781	2.22218	0.0262709	0.572911	29.0617	25.3088	19.5786	30.6508	54.1887	68.4144	1.05132	PF07719	Tetratricopeptide repeat	3.5e-47	-	-	NO	NO	NO	NO	NO	NO	NO	NO	NO	NO	NO	NO	NO	2.10109	2.19174	2.30805	3.20928	2.90253	3.45625	2.06206	2.05132	2.01438	2.76534	2.70861	2.59226	1.98213	1.59527	1.60794	2.1775	1.61659
Mp4g06640	Mapoly0125s0009	722.44	0.611211	0.256313	2.38462	0.0170966	0.511361	289.762	502.282	624.339	502.132	859.951	1556.17	1.0429	PF03464	eRF1 domain 2	1.2e-42	-	-	NO	YES	YES	YES	NO	NO	YES	NO	YES	NO	YES	NO	NO	1.95574	2.25614	2.18594	5.22042	5.51781	7.05192	4.72068	2.80422	2.49483	16.266	12.7844	11.746	1.77297	1.3454	1.85724	2.70632	2.14009
Mp6g19250	Mapoly0045s0138	98.9223	0.679903	0.247924	2.74238	0.00609954	0.33932	49.5758	47.6973	96.8051	103.672	150.786	144.998	1.0414	PF00651	BTB/POZ domain	4.2e-15	-	-	NO	NO	NO	YES	NO	YES	NO	NO	NO	NO	NO	NO	NO	1.10401	0.747984	1.08707	1.48349	1.736	1.74153	1.31568	1.27058	0.9181	3.66075	3.00058	2.63895	0.264509	0.425769	0.475796	0.948211	0.546515
Mp5g11160	Mapoly0093s0038	26.9649	0.583238	0.257857	2.26187	0.0237054	0.559268	22.2236	16.5481	14.1401	30.6508	35.3405	42.8867	1.04105	-	-	-	-	-	YES	NO	NO	NO	NO	NO	NO	NO	YES	NO	NO	NO	NO	3.79139	4.53545	4.05658	5.15381	6.01094	6.8019	7.18229	8.31593	7.94869	7.62505	6.77636	6.16646	3.4504	3.72342	3.80216	5.1813	3.28043
Mp7g19370	Mapoly0067s0041	225.44	0.61825	0.255554	2.41925	0.0155525	0.49713	107.699	168.401	166.418	202.836	196.729	510.555	1.04032	PF00141	Peroxidase	5.9e-66	MpPOD159	Peroxidase, ROS scavenging	NO	NO	NO	NO	NO	NO	NO	NO	NO	NO	NO	NO	NO	0.177614	0	0	0.089499	0.189195	0.322396	0.174314	0.209396	0	0.39896	0.200741	0.300527	0	0	0	0.206678	0
Mp6g12090	Mapoly0135s0027	361.016	0.686105	0.246241	2.78631	0.00533116	0.31927	182.063	240.434	287.152	285.773	440.578	730.094	1.03727	PF04678	Mitochondrial calcium uniporter	7.6e-49	-	-	NO	NO	NO	NO	NO	YES	NO	YES	YES	NO	NO	NO	NO	50.7181	49.887	53.9386	11.1693	11.5177	12.7266	69.0759	68.8362	76.201	16.9634	15.6576	13.912	113.64	120.798	105.485	45.6098	40.4134
Mp8g04080	Mapoly0012s0197	190.806	0.568532	0.258904	2.19592	0.0280976	0.583999	85.4755	72.0327	218.627	173.988	263.875	330.84	1.03117	PF03055	Retinal pigment epithelial membrane protein	1.8e-101	-	-	NO	NO	NO	NO	NO	NO	NO	NO	NO	NO	NO	NO	NO	0.0714437	0.117287	0.221593	0.108001	0.266357	0.129681	0.210349	0.336911	0	0.0802391	0.0403731	0.161179	0.0798796	0.0413289	0.114104	0.0831346	0.195446
Mp8g12040	Mapoly0008s0012	1244.58	0.543403	0.259876	2.09101	0.0365271	0.632237	753.894	634.667	1067.03	717.589	1161.52	3132.77	1.02928	-	-	-	-	-	NO	NO	NO	NO	NO	NO	NO	NO	NO	NO	NO	NO	NO	12.7654	14.8207	13.8307	16.3255	14.9177	16.2875	15.2097	14.5215	17.3918	21.2958	20.3841	20.4793	11.2679	11.5734	12.1453	10.7889	11.7795
Mp2g13870	Mapoly0042s0016	33578.4	0.596235	0.256595	2.32364	0.0201448	0.538734	16484	20523.5	29440.7	19390.2	41899.6	73732.4	1.0229	PF00314	Thaumatin family	5.5e-21	-	-	YES	NO	NO	YES	YES	YES	YES	NO	NO	NO	NO	NO	NO	19.3343	19.4141	19.2131	23.1739	21.8947	19.9324	22.199	20.3597	19.7574	26.0364	20.791	21.1742	3.67284	3.14905	4.19718	5.89757	4.00543
Mp2g02630	Mapoly0075s0025	29.589	0.538796	0.25991	2.07301	0.0381715	0.640537	11.9666	29.2025	17.4032	35.1582	38.8745	44.9289	1.02221	-	-	-	-	-	YES	YES	YES	YES	NO	NO	NO	NO	NO	NO	NO	NO	YES	0	0.185991	0	7.62132	8.05549	10.1023	0.250176	0	0.0802106	74.9137	55.2198	63.0681	0.190008	0.0983081	0.0904722	0.494376	1.02279
Mp2g25120	Mapoly0168s0021	898.064	0.51453	0.260318	1.97655	0.0480928	0.680775	592.345	448.744	740.722	530.078	719.767	2356.72	1.01728	PF01204	Trehalase	1.2e-08	-	-	NO	NO	NO	NO	NO	NO	NO	NO	NO	NO	NO	YES	NO	260.255	272.96	278.176	145.569	152.643	151.479	362.072	359.42	376.759	177.176	189.304	181.234	446.865	430.965	430.053	190.305	193.981
Mp7g02200	Mapoly0088s0067	1004.37	0.720246	0.236378	3.04702	0.00231125	0.215006	547.043	495.468	951.736	1020.49	1189.8	1821.66	1.01563	PF02121	Phosphatidylinositol transfer protein	2.1e-83	-	-	NO	NO	NO	NO	NO	NO	NO	NO	NO	NO	NO	NO	NO	2.34296	2.20308	2.04705	3.8744	4.02481	4.07313	2.52614	2.12029	2.44534	4.94779	5.035	4.98801	2.23221	1.69898	2.30141	2.76476	2.293
Mp6g19120	Mapoly0045s0151	84.8398	0.512895	0.26029	1.97048	0.0487838	0.682786	61.5424	77.8732	29.3678	77.5284	78.927	183.8	1.01144	PF00067	Cytochrome P450	7.5e-50	MpCYP710-like	P450, Secondary metabolism	NO	NO	NO	NO	NO	NO	NO	NO	NO	NO	NO	NO	NO	0.796439	0.201152	0.506721	0.432193	0.261037	0.444816	0.541136	0.144454	0.173497	0.550454	0.276966	0.414644	0.0684985	0.354404	0.0652311	0.213869	0.201119
Mp7g05080	Mapoly0062s0017	1754.22	-0.648618	0.248899	-2.60595	0.00916204	0.412497	2807.02	1881.61	2336.37	1751.6	1185.08	563.653	-1.005	PF04674	Phosphate-induced protein 1 conserved region	1.1e-99	-	-	NO	NO	NO	NO	NO	NO	NO	NO	NO	NO	YES	YES	NO	35.0537	34.9586	35.0864	18.9768	21.0494	22.8103	50.6901	54.1504	53.3256	16.7274	20.0194	15.9604	19.7451	25.2013	22.2014	26.0894	24.8833
Mp2g06910	Mapoly0021s0144	59.4139	-0.615723	0.253558	-2.42833	0.0151685	0.493025	85.4755	88.5808	64.1742	55.8926	38.8745	23.4856	-1.01049	PF00067	Cytochrome P450	1.2e-71	MpCYP704-like	P450, Secondary metabolism	NO	NO	NO	NO	NO	NO	NO	NO	YES	NO	NO	NO	NO	6.55697	6.37888	6.40251	11.4592	10.8925	12.8228	10.4954	8.68121	8.67042	17.3292	14.7627	17.4636	4.62564	4.75642	4.87598	6.4794	5.83686
Mp8g18730	Mapoly0131s0030	677.872	-0.526432	0.260116	-2.02383	0.0429872	0.660592	1311.19	1144.74	264.311	386.741	417.017	543.231	-1.014	PF07690	Major Facilitator Superfamily	2.3e-22	-	-	NO	NO	NO	YES	NO	NO	NO	NO	YES	NO	NO	NO	NO	27.6662	30.9973	29.9062	43.9389	42.919	41.3323	21.9227	23.5496	24.1588	28.301	27.4415	28.0397	10.9469	11.8439	11.9339	15.0277	15.5105
Mp7g08090	Mapoly0146s0009	1426.73	-0.767019	0.223968	-3.42469	0.000615507	0.112819	2725.81	1307.3	1695.72	1098.92	864.663	867.944	-1.01666	PF07714	Protein tyrosine kinase	5.1e-26	-	-	YES	NO	NO	NO	NO	NO	NO	NO	NO	NO	NO	NO	NO	36.3259	42.1078	38.9884	24.0839	24.1131	25.2822	43.0739	44.354	50.1793	20.8975	22.1533	20.2277	40.5953	41.5758	43.7253	28.1594	30.2303
Mp8g17810	Mapoly0030s0115	1996.7	-0.513914	0.260346	-1.97397	0.0483855	0.682786	2590.76	4271.35	1171.45	2136.54	1193.33	616.751	-1.02542	PF00241	Cofilin/tropomyosin-type actin-binding protein	2.2e-39	-	-	NO	NO	NO	NO	NO	NO	NO	NO	NO	NO	NO	NO	NO	44.026	45.2123	43.0446	39.0917	45.175	43.1252	46.7611	44.3584	47.1131	52.4956	53.0465	54.8397	60.4283	51.6097	55.7562	31.671	33.2493
Mp5g17130		95.0276	-0.524736	0.260219	-2.01652	0.0437459	0.661137	162.404	146.012	73.9634	105.475	35.3405	46.9711	-1.02591	PF00141	Peroxidase	6.8e-36	MpPOD117	Peroxidase, ROS scavenging	NO	NO	NO	NO	NO	NO	NO	NO	NO	NO	NO	NO	NO	0	0	0.0959642	0	0	0	0.18219	0.109428	0.0876196	0.104246	0	0.314105	0	0	0	0	0
Mp3g20970	Mapoly0159s0027	3644.96	-0.593716	0.257119	-2.30911	0.0209377	0.538734	6293.56	6556.92	1828.42	3169.65	1863.62	2157.61	-1.02951	PF04535	Domain of unknown function (DUF588)	2.4e-30	-	-	YES	NO	NO	NO	NO	NO	NO	NO	NO	NO	NO	NO	NO	1146.6	1155.46	1168.69	908.494	911.578	882.378	1003.4	1010.56	992.639	655.713	700.113	759.926	1203.45	1235.2	1193.42	1170.84	1216.87
Mp5g17650	Mapoly0084s0016	21.6503	-0.552009	0.259554	-2.12676	0.0334403	0.611848	35.045	28.229	23.9294	14.4239	12.9582	15.3167	-1.03019	-	-	-	-	-	NO	NO	NO	NO	NO	NO	NO	NO	NO	NO	NO	NO	NO	1.70643	1.61125	1.59128	1.41624	1.06923	0.880637	0.85378	1.26229	0.947548	0.601256	1.02103	0.981308	1.64605	0.851647	1.17565	0.778691	1.13502
Mp2g26490	Mapoly0025s0035	367.03	-0.571025	0.259024	-2.20452	0.0274877	0.58024	357.288	348.483	776.616	295.69	316.886	107.217	-1.04227	-	-	-	-	-	NO	NO	NO	NO	NO	NO	YES	NO	NO	NO	NO	NO	NO	0	0	0	0	0	0	0	0	0	0	0	0	0	0	0.0732394	0	0
Mp3g22240	Mapoly0024s0003	322.318	-0.59791	0.257632	-2.32079	0.0202983	0.538734	419.685	687.231	196.873	269.546	215.577	144.998	-1.04901	PF16987	KIX domain	1.3e-09	-	-	YES	NO	NO	NO	NO	NO	NO	NO	NO	NO	NO	NO	NO	10.5206	9.4823	10.7294	9.93093	10.3445	8.3817	10.3252	9.70926	7.59448	9.89106	10.5454	12.5655	5.85482	5.50768	5.17005	4.76393	4.79247
Mp2g25940	Mapoly0025s0085	473.099	-0.679495	0.248558	-2.73374	0.0062619	0.344332	695.771	768.998	449.219	245.206	194.372	485.028	-1.04967	PF00067	Cytochrome P450	1.9e-67	MpCYP707A	ABA 8’-hydorxylase, Hormone, Abscicis Acid, Absicic Acid biosynthesis, P450	NO	NO	YES	NO	NO	YES	NO	NO	NO	NO	NO	NO	NO	9.62326	8.95426	10.471	3.01481	3.07138	2.42061	11.1777	12.7474	9.18623	6.15285	5.01042	7.72466	5.39992	5.87963	3.6457	2.85192	3.11573
Mp4g21110	Mapoly0101s0057	23.7667	-0.547676	0.260239	-2.10451	0.0353337	0.623836	45.302	27.2556	23.9294	15.3254	16.4922	14.2956	-1.06516	-	-	-	-	-	NO	NO	NO	NO	NO	NO	NO	NO	NO	NO	NO	NO	NO	0.854024	1.6649	1.07611	0.672405	0.596997	0.993083	1.25724	1.29002	1.73833	0.77932	0.935061	0.481676	1.16374	0.833689	1.13665	0.776387	0.963733
Mp2g12020	Mapoly0023s0167	15323.3	-0.63656	0.25517	-2.49465	0.0126081	0.456212	16696.8	35264.9	10249.4	7037.06	12123	10568.5	-1.06532	-	-	-	-	-	NO	NO	NO	NO	NO	NO	NO	NO	NO	NO	NO	NO	NO	3938.33	3846.56	3767.78	3789.22	3385.3	3725.55	3855.26	3531.95	3596.7	3322.99	3521.82	3548.43	3383.56	3337.91	3448.16	3745.3	3608.65
Mp8g18660	Mapoly0131s0035	370.83	-0.512721	0.260225	-1.9703	0.0488037	0.682786	246.17	287.157	972.402	190.215	353.405	175.631	-1.0659	PF01453	D-mannose binding lectin	9.4e-20	-	-	NO	NO	NO	NO	NO	NO	NO	NO	NO	NO	NO	NO	YES	0	0	0	0.0657505	0	0	0	0	0	0	0	0	0	0	0	0	0
Mp5g08700	Mapoly0086s0074	252.406	-0.539735	0.260312	-2.07342	0.0381334	0.640537	302.583	450.691	271.924	256.926	180.236	52.0767	-1.06729	PF11672	zinc-finger-containing domain	0.053	-	-	NO	NO	NO	NO	NO	NO	NO	NO	NO	NO	NO	NO	NO	0.0749985	0	0.0258465	0	0	0.0907555	0.0736051	0.0294728	0	0.0280772	0.0282546	0.0845994	0	0.0289235	0	0.0290904	0.0273561
Mp8g08890	Mapoly0063s0030	27.5245	-0.523383	0.260305	-2.01065	0.0443623	0.663439	31.6259	56.4581	23.9294	19.8328	20.0263	13.2744	-1.07598	-	-	-	-	-	NO	NO	NO	NO	NO	NO	NO	NO	YES	NO	NO	NO	NO	0	0	0	0	0	0	0	0	0	0	0	0	0	0	0	0	0
Mp6g01060	Mapoly0052s0098	631.338	-0.688923	0.25014	-2.75415	0.00588439	0.333846	1041.09	1114.56	416.588	391.248	302.75	521.788	-1.08114	PF05512	AWPM-19-like family	6.5e-39	-	-	NO	NO	NO	NO	NO	NO	NO	NO	NO	NO	NO	NO	NO	10.9582	12.2581	10.2653	13.9722	13.9943	13.0773	10.5169	11.206	12.9161	15.367	13.0008	13.4536	12.049	10.5768	10.7007	9.86291	10.2686
Mp1g29100	Mapoly0107s0025	3254.04	-0.703856	0.248014	-2.83797	0.00454014	0.297754	3272	4103.92	5883.36	1388.3	1524.35	3352.31	-1.08163	PF00210	Ferritin-like domain	1.3e-31	-	-	NO	NO	NO	NO	NO	NO	NO	NO	NO	NO	NO	YES	NO	303.438	292.637	307.481	324.747	351.316	351.147	328.778	332.595	336.165	401.059	366.254	370.608	397.223	401.705	400.905	289.346	304.179
Mp8g10590	Mapoly0008s0164	562.894	-0.63934	0.25582	-2.49918	0.0124481	0.454406	1076.14	755.37	462.272	527.374	373.431	182.779	-1.08192	PF00657	GDSL-like Lipase/Acylhydrolase	1.3e-07	-	-	NO	NO	NO	NO	NO	NO	NO	NO	YES	NO	NO	NO	NO	8.03897	7.90902	7.60398	3.36131	3.0973	2.91062	6.5467	5.19243	4.60161	2.30519	1.8848	2.31525	4.25505	4.20515	5.19031	3.28401	3.93047
Mp5g23740	Mapoly0010s0082	108.88	-0.656832	0.254296	-2.58294	0.00979613	0.415594	158.984	176.188	108.77	87.4448	87.1731	34.7178	-1.08455	PF11912	Protein of unknown function (DUF3430)	0.00089	-	-	NO	NO	NO	NO	NO	NO	NO	NO	NO	NO	NO	NO	NO	12.7814	15.2108	20.0141	14.1316	14.5401	15.7671	19.2422	19.1648	20.2652	19.9297	21.8788	20.1567	11.5157	11.4855	9.64519	11.6962	10.4558
Mp5g23770	Mapoly0010s0078	57.8422	-0.624188	0.257373	-2.42523	0.0152988	0.494111	68.3804	89.5542	78.3142	48.6806	44.7646	17.3589	-1.0923	PF11912	Protein of unknown function (DUF3430)	0.00079	-	-	NO	NO	NO	NO	NO	NO	NO	NO	NO	NO	NO	NO	NO	1.12467	0.820594	1.16278	0.831187	1.03827	0.74853	0.588681	0.795552	0.424667	0.252626	0.169482	0.422883	0.419157	0.433735	0.0798328	0.34899	0.164092
Mp5g23780	Mapoly0010s0079	57.8422	-0.624188	0.257373	-2.42523	0.0152988	0.494111	68.3804	89.5542	78.3142	48.6806	44.7646	17.3589	-1.0923	PF11912	Protein of unknown function (DUF3430)	0.00079	-	-	NO	NO	NO	YES	NO	NO	NO	NO	NO	NO	NO	NO	NO	1.88413	1.37472	1.94797	1.39246	1.73939	1.25399	0.986201	1.33277	0.711433	0.423218	0.283928	0.708444	0.702202	0.5813	0.133742	0.43849	0.274899
Mp5g17260	Mapoly0182s0023	374.816	-0.537044	0.260333	-2.06291	0.0391208	0.648099	651.324	669.71	211.013	409.278	131.938	175.631	-1.09572	PF00141	Peroxidase	1.9e-66	MpPOD122	Peroxidase, ROS scavenging	YES	NO	YES	NO	NO	NO	NO	NO	NO	NO	NO	NO	NO	0.343673	0.0626885	0.592195	0.173176	0.305068	0.155954	0.112429	0.540226	0.21628	1.54393	0.323685	1.55068	0	0	0	0	0.0626783
Mp3g24560	Mapoly0224s0001	35.1369	-0.579805	0.259858	-2.23124	0.0256654	0.568809	27.3522	62.2986	54.3849	27.0448	22.3823	17.3589	-1.10881	PF15474	Meiotically up-regulated gene family	2.1e-16	-	-	NO	NO	NO	NO	NO	NO	NO	NO	NO	NO	NO	NO	NO	0	0	0	0	0	0	0	0	0	0	0	0	0	0	0	0	0
Mp4g12000	Mapoly0011s0184	24.1245	-0.510808	0.259714	-1.96681	0.0492053	0.682948	38.464	39.91	20.6663	22.5373	12.9582	10.2111	-1.11561	PF01284	Membrane-associating domain	0.0046	-	-	NO	NO	NO	NO	NO	NO	NO	NO	NO	NO	NO	NO	NO	3.1522	3.07257	3.81914	4.02059	3.77745	3.88897	1.64349	1.56779	1.30183	1.82545	1.61432	2.05566	1.81727	2.33635	2.6221	2.80833	4.25778
Mp5g17110	Mapoly0196s0013	311.913	-0.629648	0.257994	-2.44056	0.0146647	0.486453	555.591	494.495	230.592	320.932	124.87	144.998	-1.11617	PF00141	Peroxidase	1.4e-69	MpPOD115	Peroxidase, ROS scavenging	YES	NO	YES	NO	NO	NO	NO	NO	YES	NO	NO	NO	NO	0.306729	0.0671395	0.253697	0.185471	0.196037	0.222703	0.722473	0.433937	0.521183	1.37796	0.624001	1.45318	0.0685894	0.14195	0.0653177	0.0713843	0.0671286
Mp6g20540	Mapoly0045s0010	93.1321	-0.592761	0.259739	-2.28214	0.0224811	0.548276	170.951	114.863	96.8051	98.2628	48.2986	29.6122	-1.11891	PF00067	Cytochrome P450	8.1e-70	MpCYP735-like	P450, Secondary metabolism	YES	NO	NO	NO	NO	NO	NO	NO	NO	NO	NO	NO	NO	0.821761	1.38365	0.947634	0.796312	0.404004	0.458959	0.713437	0.968805	1.07408	0.63895	0.285772	0.427827	0.706764	0.329105	0.706704	0.551672	0.449612
Mp1g20260	Mapoly0001s0363	200.948	-0.680802	0.254724	-2.6727	0.00752427	0.382827	411.137	286.184	130.524	152.352	121.336	104.153	-1.13158	-	-	-	-	-	YES	NO	NO	NO	NO	NO	NO	NO	NO	NO	NO	NO	NO	46.6758	43.2566	43.0423	17.0708	21.9727	15.5098	45.9563	36.7444	38.2336	11.7527	14.5497	12.4834	18.6022	17.1588	20.9212	17.6958	21.7483
Mp4g01100	Mapoly0066s0032	22.1203	-0.582253	0.260225	-2.2375	0.0252538	0.568809	33.3355	26.2822	31.5432	13.5224	18.8482	9.19	-1.1332	PF10699	Male gamete fusion factor	2.5e-14	-	-	NO	NO	NO	NO	NO	NO	NO	NO	NO	NO	NO	NO	NO	0.668385	0.577507	0.69103	0.673593	1.01174	0.606608	1.03574	1.20271	1.19547	1.18527	1.39155	1.11108	0.707974	0.976796	0.71166	0.286542	0.500425
Mp2g04630	Mapoly0031s0118	321.737	-0.518919	0.259261	-2.00153	0.0453351	0.666827	636.793	391.313	303.468	333.552	213.221	52.0767	-1.15287	PF00854	POT family	2.5e-96	NPF transporter	NPF transporter	NO	NO	NO	NO	NO	NO	NO	NO	NO	NO	NO	NO	NO	7.40147	7.71597	7.79753	8.2381	7.23538	8.26918	7.93059	8.09076	9.57374	7.1289	6.00917	6.89583	6.25894	7.1541	7.13252	5.20574	4.99791
Mp2g01760	Mapoly0180s0015	117.215	-0.668495	0.257187	-2.59925	0.00934273	0.412497	70.0899	206.364	209.926	69.415	80.105	67.3933	-1.16496	PF00403	Heavy-metal-associated domain	1.2e-09	-	-	NO	YES	NO	YES	NO	NO	NO	NO	NO	NO	NO	NO	NO	0	0	0	0	0.0668087	0.0569223	0	0	0.0592057	0	0	0.141496	0	0	0	0	0
Mp2g01770	Mapoly0180s0017	117.215	-0.668495	0.257187	-2.59925	0.00934273	0.412497	70.0899	206.364	209.926	69.415	80.105	67.3933	-1.16496	PF00403	Heavy-metal-associated domain	1.2e-09	-	-	NO	YES	NO	YES	NO	NO	NO	NO	NO	NO	NO	NO	NO	0	0	0	0	0.0668087	0.0569223	0	0	0.0592057	0	0	0.141496	0	0	0	0	0
Mp1g26380	Mapoly0002s0240	2587.75	-0.735816	0.251843	-2.92173	0.00348098	0.257863	4562.68	3349.52	2854.12	2330.36	1714.01	715.799	-1.17744	PF00009	Elongation factor Tu GTP binding domain	4.1e-53	-	-	YES	NO	NO	NO	NO	NO	NO	NO	NO	NO	NO	NO	NO	38.2148	42.3742	36.9845	21.609	18.2108	19.7209	38.2802	39.0401	35.8705	13.6745	15.2223	14.7471	14.2557	14.6269	16.6733	15.0456	16.3102
Mp5g17030	Mapoly0117s0003	169.072	-0.77145	0.247368	-3.11863	0.00181693	0.184175	301.729	251.141	151.19	137.027	67.1469	106.196	-1.18171	PF00141	Peroxidase	1.4e-69	MpPOD112	Peroxidase, ROS scavenging	YES	NO	YES	NO	NO	NO	NO	NO	NO	NO	NO	NO	NO	0.118296	0	0.0611518	0	0	0	0.406343	0.41839	0.390841	0.132859	0.467945	1.20095	0	0	0	0.0688267	0.0647235
Mp3g01200	Mapoly0007s0114	57.2034	-0.74125	0.251578	-2.94641	0.00321491	0.245794	85.4755	74.953	78.3142	51.3851	30.6284	22.4644	-1.19226	-	-	-	-	-	NO	NO	NO	NO	NO	NO	NO	NO	YES	NO	NO	NO	NO	2.88274	2.99038	2.33249	2.72836	2.42986	2.57079	2.68157	3.04393	2.76857	1.88627	2.12484	1.83796	2.07401	1.56611	2.13522	2.33354	2.38643
Mp3g14610	Mapoly0004s0210	163.092	-0.646068	0.259404	-2.49058	0.0127534	0.458129	215.398	169.374	296.941	142.436	116.623	37.7811	-1.19948	PF01764	Lipase (class 3)	1.8e-05	-	-	NO	NO	NO	NO	NO	NO	NO	NO	NO	NO	NO	NO	NO	28.4971	29.3969	28.8856	8.54825	7.37084	8.94745	31.9474	34.2103	30.1316	7.43728	9.16613	7.76351	52.7428	47.3031	52.8413	32.8573	33.8702
Mp4g19380	Mapoly0169s0006	100.175	-0.904414	0.225177	-4.01647	5.90774e-05	0.0254976	136.761	149.906	132.699	70.3165	69.5029	41.8655	-1.20677	-	-	-	-	-	NO	NO	NO	NO	NO	NO	NO	NO	NO	NO	NO	NO	NO	0.316387	0.380894	0.55608	0.510163	0.404419	0.315858	0.310508	0.373	0.328529	0.177668	0.321824	0.178444	0.247621	0.475862	0.269497	0.220895	0.450074
Mp1g24670	Mapoly0061s0054	438.005	-0.769163	0.2506	-3.06929	0.00214571	0.207278	736.799	545.113	554.726	394.854	270.943	125.597	-1.2146	PF00134	Cyclin, N-terminal domain	1.3e-19	MpCYCD;2	Cell cycle	NO	NO	NO	NO	NO	NO	NO	NO	YES	NO	NO	NO	NO	14.9414	16.4918	14.1055	8.82433	9.24569	8.91705	17.1868	16.8347	17.276	7.0325	6.70295	7.09192	10.8714	11.1612	9.89216	7.78979	8.2724
Mp6g18770	Mapoly0038s0087	68.7953	-0.783701	0.248501	-3.15371	0.00161208	0.177595	118.811	92.4744	77.2265	56.7941	38.8745	28.5911	-1.21527	PF04674	Phosphate-induced protein 1 conserved region	6.7e-92	-	-	NO	NO	NO	NO	NO	NO	NO	NO	NO	NO	NO	NO	NO	21.0439	20.5696	19.9832	9.87394	10.3146	8.58064	23.5712	25.2139	26.3427	8.56325	9.00514	8.12762	27.237	25.0086	26.019	13.4415	15.1849
Mp2g03290	Mapoly0075s0090	55.108	-0.56584	0.259929	-2.1769	0.029488	0.590462	78.6375	90.5276	61.9988	54.0896	34.1624	11.2322	-1.21638	PF03729	Short repeat of unknown function (DUF308)	0.027	-	-	NO	NO	NO	NO	NO	NO	NO	NO	NO	NO	NO	NO	NO	0	0	0.388538	0.151494	0.160124	0.136428	0.0737647	0.0886103	0.141901	0.253242	0.169895	0.169566	0	0.173917	0	0.0874603	0
Mp7g01390	Mapoly0099s0013	141.927	-0.718872	0.255857	-2.80966	0.00495935	0.306943	249.589	226.806	119.647	130.717	55.3667	69.4355	-1.22198	PF12146	Serine aminopeptidase, S33	1.8e-10	-	-	NO	NO	NO	NO	NO	NO	NO	NO	NO	NO	NO	NO	NO	3.82699	2.62803	3.336	3.70556	4.31632	4.22241	5.81795	5.04258	6.58769	7.07928	7.80249	7.61807	2.34919	2.25725	2.95621	2.44491	2.79183
Mp5g17090	Mapoly0196s0015	224.529	-0.725716	0.255451	-2.84092	0.00449833	0.297743	424.813	336.802	181.646	199.23	80.105	124.576	-1.22362	PF00141	Peroxidase	1.3e-70	MpPOD114	Peroxidase, ROS scavenging	YES	NO	NO	NO	NO	NO	NO	NO	NO	NO	NO	NO	NO	0	0	0	0	0.0637798	0	0	0	0	0.067247	0.067672	0	0	0	0	0	0
Mp3g11530	Mapoly0037s0044	56.2406	-0.568683	0.259938	-2.18776	0.0286871	0.585237	60.6876	87.6074	88.1035	59.4985	28.2724	13.2744	-1.22622	-	-	-	-	-	NO	NO	NO	NO	NO	NO	NO	NO	NO	NO	NO	NO	NO	0.0947214	0	0	0	0	0	0	0	0.0894151	0	0.107055	0.106847	0.105906	0	0.201709	0	0
Mp1g28930	Mapoly0107s0009	65.9746	-0.633185	0.260303	-2.4325	0.0149951	0.49171	59.8329	97.3415	121.822	48.6806	51.8327	16.3378	-1.25558	PF07367	Fungal fruit body lectin	5.1e-39	-	-	NO	NO	NO	NO	NO	NO	NO	NO	NO	NO	NO	NO	NO	0	0	0	0	0	0	0	0	0	0	0	0	0	0	0	0	0
Mp6g08330	Mapoly0060s0088	112.135	-0.52387	0.256991	-2.03848	0.0415023	0.657677	143.599	167.427	164.242	113.588	70.6809	13.2744	-1.26657	-	-	-	-	-	NO	NO	NO	NO	NO	YES	NO	NO	NO	NO	NO	NO	NO	0.56667	0.53159	1.00435	0.571085	0.344925	0.661235	0.317795	0.190877	0.229253	0.272757	0.457467	0.45658	0.543069	0.561957	0.689554	0.282599	0.265752
Mp1g27920	Mapoly0002s0086	161.227	-1.08097	0.187425	-5.76748	8.04652e-09	3.8347e-05	226.51	222.912	236.03	109.982	87.1731	84.7522	-1.28184	PF02519	Auxin responsive protein	8.7e-10	MpSAUR14	Auxin responsive protein, Hormone, Auxin	NO	NO	NO	NO	NO	NO	NO	NO	NO	NO	NO	NO	NO	10.2053	7.9936	9.25805	1.66372	1.81179	2.49713	12.9615	15.5111	14.2615	2.07884	2.03543	1.46718	10.4035	10.3023	8.842	7.39295	5.36469
Mp8g01830	Mapoly0064s0017	47.5311	-0.570857	0.258671	-2.20688	0.0273223	0.579565	82.9113	97.3415	22.8417	32.4538	20.0263	29.6122	-1.30683	PF00403	Heavy-metal-associated domain	2.7e-06	-	-	NO	NO	NO	NO	NO	NO	NO	NO	NO	NO	NO	NO	NO	0.966357	1.7627	0.999097	1.42837	2.40185	1.87102	3.03489	1.74689	2.37177	1.4471	1.96593	2.10746	1.94483	2.16154	1.3719	1.87415	1.40993
Mp7g03000	Mapoly0401s0001	61.9199	-0.501838	0.254012	-1.97564	0.0481951	0.680875	49.5758	109.996	105.507	72.1195	20.0263	14.2956	-1.31636	PF00067	Cytochrome P450	4.1e-61	MpCYP716-like	P450, Secondary metabolism	NO	NO	NO	NO	NO	NO	NO	NO	NO	NO	NO	NO	NO	0	0	0	0	0	0	0	0	0	0	0	0.0551761	0.05469	0.0565922	0	0.0569186	0
Mp7g06740	Mapoly0199s0017	465.585	-0.71871	0.259499	-2.76961	0.00561237	0.326697	484.646	1208.98	308.906	352.484	217.933	220.56	-1.34012	PF00504	Chlorophyll A-B binding protein	1.2e-49	-	-	YES	NO	NO	NO	NO	NO	NO	NO	NO	NO	NO	NO	NO	688.773	623.56	672.731	472.123	415.849	388.486	472.342	432.084	374.816	195.02	174.925	216.67	372.614	415.518	405.44	380.546	383.244
Mp5g19450	Mapoly0134s0003	832.767	-0.924539	0.241617	-3.82646	0.000129998	0.0413017	1266.75	1641.18	680.899	496.723	568.981	342.072	-1.35009	PF14768	Replication protein A interacting C-terminal	8e-23	-	-	NO	NO	NO	NO	NO	NO	NO	NO	NO	NO	NO	NO	NO	8.61318	9.19097	7.86608	9.04197	9.09833	10.8788	11.2709	10.0698	10.7054	13.1399	12.9796	13.2783	7.94492	6.80951	8.33019	10.7743	9.81782
Mp4g09890	Mapoly0132s0032	466.136	-0.867344	0.249251	-3.4798	0.000501786	0.0998091	851.336	586.969	571.041	394.854	256.807	135.808	-1.35143	PF00101	Ribulose bisphosphate carboxylase, small chain	1.7e-37	MpRBCS	Ortholog of Arabidopsis RBCS genes	NO	NO	NO	NO	NO	NO	NO	NO	YES	NO	NO	NO	NO	1060.49	1018.04	1050.18	768.567	720.473	741.513	841.466	868.843	932.546	512.732	489.058	488	1116.33	1180.92	1109.26	1015.83	1096.58
Mp3g15330	Mapoly0004s0139	211.925	-0.598007	0.258798	-2.31071	0.020849	0.538734	325.662	444.851	144.664	72.1195	56.5447	227.708	-1.36067	PF00141	Peroxidase	6.6e-75	MpPOD26	Peroxidase, ROS scavenging	NO	NO	NO	NO	NO	NO	NO	NO	NO	NO	NO	NO	NO	57.0384	65.7246	61.0487	82.3663	86.9566	86.7697	56.1195	57.7109	61.4769	112.267	112.273	102.016	64.4154	55.3065	65.113	56.238	62.0486
Mp8g11080	Mapoly0008s0112	21.8194	-0.634959	0.259951	-2.44261	0.0145816	0.484823	31.6259	22.3885	40.2448	10.8179	17.6702	8.16889	-1.36255	PF16322	Tubby N-terminal	1.1	-	-	NO	NO	NO	NO	NO	NO	NO	NO	NO	NO	NO	NO	NO	0.151637	0.110639	0.156775	0.0764094	0.161524	0.22937	0.173623	0.208566	0.333999	0.283842	0.314199	0.285082	0.113028	0.0584796	0.296001	0.0588169	0.0829657
Mp2g17820	Mapoly0094s0050	320.528	-0.956241	0.239027	-4.00055	6.31945e-05	0.0256284	635.083	327.068	425.29	146.943	143.718	245.067	-1.37285	PF00722	Glycosyl hydrolases family 16	7.6e-51	GH16	Cell wall	NO	NO	NO	NO	NO	NO	YES	NO	NO	NO	YES	NO	NO	88.069	85.0039	87.4057	35.2447	38.2243	42.8901	149.825	150.651	170.519	32.515	35.0576	33.7547	123.289	138.414	128.158	64.2626	55.5064
Mp8g01270	Mapoly0064s0071	34.7877	-0.792939	0.256585	-3.09036	0.00199917	0.198487	41.883	53.5378	55.4726	27.0448	16.4922	14.2956	-1.38358	-	-	-	-	-	NO	NO	NO	NO	NO	NO	NO	NO	NO	NO	NO	NO	NO	0.369497	0.323515	0.458419	0.223426	0.157436	0.134138	0.217579	0.348491	0.139519	0.0829971	0.0835216	0.0833596	0.16525	0.256497	0.39342	0.257976	0.161731
Mp2g20430	Mapoly0055s0006	766.822	-0.733275	0.259757	-2.82293	0.00475868	0.302966	1198.37	1745.33	382.87	291.182	451.18	531.999	-1.38426	PF00226	DnaJ domain	5.1e-19	-	-	NO	NO	NO	NO	NO	NO	NO	NO	NO	NO	NO	NO	NO	441.896	459.891	446.583	206.765	216.791	208.537	484.704	472.204	507.658	257.641	305.933	271.507	621.858	609.996	601.274	609.076	609.105
Mp4g10130	Mapoly0132s0056	34.6212	-0.653453	0.260104	-2.51228	0.0119954	0.451763	65.8162	57.4315	27.1924	25.2418	10.6021	21.4433	-1.3929	PF01566	Natural resistance-associated macrophage protein	5e-126	-	-	YES	NO	NO	NO	NO	NO	NO	NO	NO	YES	NO	NO	NO	0.582481	0.409817	0.516185	0.58702	0.177275	0.377603	0.204164	0.0981014	0.1571	0.233639	0.188093	0.093864	0.186074	0.240682	0.620195	0.290485	0.364223
Mp2g08005	-	76.9249	-0.857958	0.253284	-3.38733	0.000705752	0.115084	159.839	65.2188	109.857	47.7791	40.0525	38.8022	-1.40313	-	-	-	Mpo-miR11697	miRNA	NO	NO	NO	NO	NO	NO	NO	NO	NO	NO	NO	NO	NO	338.976	342.082	395.976	186.337	173.505	175.798	544.383	446.342	436.346	79.1081	134.339	153.941	359.314	427.837	370.298	112.699	192.691
Mp7g18410	Mapoly0165s0001	10.7693	-0.523501	0.2523	-2.07492	0.0379941	0.640537	17.0951	12.6544	17.4032	6.31045	7.06809	4.08444	-1.43304	-	-	-	-	-	NO	NO	NO	NO	NO	NO	NO	NO	NO	NO	NO	NO	NO	0.188285	0.103034	0.0973323	0.189752	0.100281	0.0854414	0.277181	0.221977	0.355475	0	0.532004	0.212389	0	0.217839	0	0	0.206034
Mp7g02480	Mapoly0088s0038	29.5228	-0.787223	0.258575	-3.04446	0.00233097	0.215006	49.5758	42.8303	36.9817	22.5373	12.9582	12.2533	-1.43816	PF13855	Leucine rich repeat	5e-15	-	-	NO	NO	NO	NO	NO	YES	NO	NO	NO	NO	NO	NO	NO	1.01098	0.737637	0.754887	0.396221	0.299138	0.458767	0.60634	0.397293	0.848303	0.252319	0.126957	0.316777	0.627972	0.714794	0.598018	0.784273	0.184379
Mp7g05880	Mapoly0057s0083	1233.28	-0.903265	0.252524	-3.57695	0.000347621	0.0776552	1918.93	2636.98	871.246	904.198	538.353	529.957	-1.46017	PF00504	Chlorophyll A-B binding protein	1.3e-49	-	-	YES	NO	NO	NO	NO	NO	NO	NO	YES	NO	NO	NO	NO	1989.87	1880.13	1932.78	1490.42	1457.45	1311.76	1532.03	1507.39	1398.32	947.048	1075	1093.61	1208.48	1347.69	1312.28	1394.49	1409.21
Mp6g08300	Mapoly0060s0091	115.822	-0.500049	0.247246	-2.02247	0.0431276	0.660592	209.415	146.012	157.716	118.096	56.5447	7.14778	-1.4971	PF00860	Permease family	4.1e-73	-	-	NO	NO	NO	NO	NO	NO	NO	NO	NO	NO	NO	NO	NO	1.02837	1.44294	1.3631	1.08953	1.20778	1.38802	0.207029	0.155434	0.373371	0.296148	0.268217	0.237953	1.53307	1.28131	1.7407	1.4728	1.99094
Mp7g19240	Mapoly0067s0054	551.412	-1.19009	0.210325	-5.65833	1.52854e-08	5.4634e-05	919.717	597.677	926.718	334.454	306.284	223.623	-1.4996	PF04674	Phosphate-induced protein 1 conserved region	4.1e-109	-	-	NO	NO	NO	NO	NO	NO	YES	NO	NO	NO	YES	NO	NO	294.213	301.426	298.311	95.7797	107.402	118.175	452.625	457.605	491.351	158.747	174.143	152.227	556.515	545.511	530.498	320.162	303.126
Mp3g23610	Mapoly0024s0137	13.7588	-0.573065	0.253999	-2.25617	0.0240602	0.561079	24.7879	24.3354	11.9647	8.11344	8.24611	5.10555	-1.5089	-	-	-	-	-	NO	NO	NO	NO	NO	NO	NO	NO	NO	NO	NO	NO	NO	0.0440334	0.12048	0.250389	0.0443765	0.0234523	0.139872	0.108038	0.103825	0.0831333	0.0494544	0.0248834	0.0496703	0.147698	0.0509451	0.117211	0.0256195	0.144553
Mp5g07320	Mapoly0127s0054	8402.16	-1.1436	0.229759	-4.97738	6.44519e-07	0.00184294	13996.6	12091.8	11547	5772.26	4588.37	2416.97	-1.55847	PF00199	Catalase	2.5e-173	MpCAT4	Catalase, ROS scavenging	NO	NO	NO	NO	NO	NO	NO	NO	YES	NO	NO	NO	NO	0.267449	0.292708	0.046085	0.134766	0.142444	0.16182	0.13124	0.315306	0.210389	1.45181	0.100757	0.100562	0	0	0	0	0
Mp8g12210	Mapoly0083s0097	357.764	-0.620763	0.255572	-2.42892	0.015144	0.493025	490.63	751.477	363.291	387.642	102.487	51.0555	-1.56874	PF00067	Cytochrome P450	9.1e-93	MpCYP829-like	P450, Secondary metabolism	NO	NO	NO	NO	NO	YES	NO	YES	NO	NO	NO	NO	NO	0	0.0510233	0	0	0	0	0	0.0549625	0	0.104719	0.0526906	0	0	0	0	0	0
Mp6g06440	Mapoly0260s0002	79.576	-0.678451	0.258319	-2.62641	0.00862913	0.405437	111.118	165.481	81.5773	73.0209	32.9844	13.2744	-1.58632	PF00067	Cytochrome P450	2e-47	MpCYP829-like	P450, Secondary metabolism	NO	NO	NO	NO	NO	NO	NO	NO	NO	NO	NO	NO	NO	0	0	0	0	0	0	0	0	0	0	0	0	0	0	0	0	0
Mp7g05890	Mapoly0057s0082	2363.97	-0.96023	0.254188	-3.77764	0.00015832	0.0471564	3774.6	5274.94	1595.65	1594.74	887.045	1056.85	-1.58894	PF00504	Chlorophyll A-B binding protein	1.7e-49	-	-	YES	NO	NO	NO	NO	NO	NO	NO	NO	NO	NO	NO	NO	1687.43	1555.06	1613.19	1275.56	1263.98	1121.87	1215.82	1224.42	1093.02	788.189	893.941	925.813	1004.41	1107.61	1089.47	1211.94	1236.78
Mp5g12340	Mapoly0092s0072	20.6908	-0.475091	0.240929	-1.97191	0.0486199	0.682786	41.883	44.7771	6.52619	13.5224	8.24611	9.19	-1.58978	PF00923	Transaldolase/Fructose-6-phosphate aldolase	9e-73	-	-	NO	NO	NO	YES	NO	NO	NO	NO	NO	NO	NO	NO	NO	0.636988	0.185906	0.351237	0.684748	0.678521	0.501031	0.333415	0.350452	0.120261	0.190775	0.0959904	0.23951	0.0474801	0.245657	0.0452153	0.197659	0.139407
Mp8g10970	Mapoly0008s0125	40.4901	-0.544382	0.246821	-2.20557	0.0274141	0.579792	43.5925	39.91	101.156	37.8627	15.3142	5.10555	-1.66373	-	-	-	-	-	NO	NO	NO	NO	NO	YES	YES	YES	NO	NO	NO	NO	NO	0	0.148793	0.140559	0	0	0	0	0	0.128337	0.305381	0	0	0.152006	0	0	0	0
Mp2g12010	Mapoly0023s0166	22277.4	-0.946676	0.258421	-3.6633	0.000248982	0.063566	23602.4	60957.2	17731.6	6964.03	14572	9837.38	-1.70507	-	-	-	-	-	NO	NO	NO	NO	NO	NO	NO	NO	NO	NO	NO	NO	NO	6836.51	7057.1	6664.61	6703.31	6096.48	6267.31	6290.74	5923.22	5989.17	5752.7	6431.73	6237.84	5767.14	5710.92	5572.72	5973.98	6001.23
Mp5g24020	Mapoly0010s0054	63.0386	-0.90355	0.259758	-3.47843	0.000504352	0.0998091	117.101	95.3947	77.2265	22.5373	50.6546	15.3167	-1.71078	-	-	-	-	-	NO	NO	NO	NO	NO	NO	NO	NO	NO	NO	NO	NO	NO	10.0096	15.0169	12.4417	4.30706	4.07322	4.38911	13.1349	13.1266	10.0859	1.76838	4.83023	3.04476	18.1076	11.841	17.2439	12.8254	11.6916
Mp8g12170	Mapoly0264s0001	233.832	-0.659659	0.254497	-2.59202	0.00954156	0.415594	342.757	496.442	237.118	230.782	68.3249	27.57	-1.72017	PF00067	Cytochrome P450	1.4e-95	MpCYP829-like	P450, Secondary metabolism	NO	NO	NO	NO	NO	NO	NO	NO	YES	NO	NO	NO	NO	0.691755	1.13563	1.17496	1.09551	0.947391	1.16595	1.89123	1.63107	2.14558	1.77581	1.45196	1.8393	0.828681	0.686002	0.789154	0.977442	1.13545
Mp2g12000	Mapoly0023s0165	18.396	-0.552985	0.239979	-2.30431	0.0212052	0.540999	23.0784	55.4847	8.70158	9.91642	7.06809	6.12667	-1.91681	PF00137	ATP synthase subunit C	1.5e-34	-	-	YES	NO	NO	YES	NO	NO	NO	NO	NO	NO	NO	NO	NO	14.124	13.0489	15.93	12.5703	12.3095	10.155	6.66077	9.08255	9.17711	8.65245	5.80475	4.75894	2.46105	2.54665	2.34366	3.62856	2.40864
Mp3g16520	Mapoly0004s0019	195.986	-0.752708	0.254386	-2.95892	0.00308721	0.238583	315.405	498.389	125.085	141.534	73.0369	22.4644	-1.98583	PF01145	SPFH domain / Band 7 family	2.9e-15	-	-	YES	NO	NO	NO	NO	NO	NO	NO	NO	NO	NO	NO	NO	4.58851	4.6224	4.95961	1.89175	1.77735	2.12953	3.63332	4.2416	3.39626	0.81986	1.41436	1.05871	2.91495	3.19731	2.4428	2.18429	1.99701
Mp7g19220	Mapoly0067s0056	7.70965	-0.494856	0.230271	-2.14902	0.031633	0.605736	17.0951	5.84049	14.1401	3.60597	3.53405	2.04222	-2.01355	-	-	-	-	-	NO	NO	NO	NO	NO	NO	NO	NO	NO	NO	NO	NO	NO	0.806904	0.94619	0.595887	0.0580851	0	0.104618	1.41413	1.42693	1.30577	0.129463	0.195422	0.260057	0.83774	0.73351	0.981883	0.603607	0.441483
Mp6g21535a	-	11.0903	-0.638872	0.243272	-2.62616	0.0086355	0.405437	16.2404	28.229	9.78928	4.50747	4.71206	3.06333	-2.14321	-	-	-	-	-	NO	NO	NO	NO	NO	NO	NO	NO	NO	NO	NO	NO	NO	0.092034	0.050363	0.0475761	0.0463756	0	0.0417638	0	0.108502	0.0434391	0.0516821	0	0.0519079	0	0.10648	0.146989	0	0.10071
Mp7g05260		1309.71	-1.06962	0.260351	-4.10837	3.98459e-05	0.0203456	3001.05	2705.12	733.108	728.406	424.085	266.51	-2.18202	-	-	-	-	-	NO	NO	NO	NO	NO	NO	NO	NO	NO	NO	NO	NO	NO	6.96527	9.10811	8.6041	7.01954	6.55222	5.82891	2.04188	2.02624	1.62242	2.74305	1.63578	1.12242	5.25923	4.6049	4.71943	6.31562	5.74114
Mp5g21410		16.9488	-0.585947	0.235998	-2.48285	0.0130336	0.462645	27.3522	49.6442	6.52619	6.31045	4.71206	7.14778	-2.20058	-	-	-	-	-	NO	NO	NO	NO	NO	NO	NO	NO	NO	NO	NO	NO	NO	0.0925407	0.202561	0	0	0	0	0.0908213	0	0.0873565	0	0	0	0	0	0.197065	0.107684	0.101264
Mp5g21420	Mapoly0488s0001	146.346	-0.992888	0.258051	-3.84764	0.000119259	0.0396522	293.181	389.366	55.4726	51.3851	44.7646	43.9078	-2.39764	PF00306	ATP synthase alpha/beta chain, C terminal domain	5.1e-35	-	-	NO	NO	NO	NO	NO	NO	NO	YES	NO	NO	NO	NO	NO	0.895382	0.551219	0.462859	0.394782	0.596102	0.761835	1.04351	0.2639	0.633916	0.251403	0.316239	0.189376	0.625691	0.388472	0.834185	0.52095	0.918548
Mp1g10370		1094.49	-1.12017	0.260018	-4.30806	1.64694e-05	0.0117731	2126.63	2870.6	552.55	513.851	313.352	189.927	-2.44793	-	-	-	-	-	NO	NO	NO	NO	NO	NO	NO	NO	NO	NO	NO	NO	NO	0.0925407	0.101281	0.287028	0.186523	0.0985746	0.503925	0	0.218199	0.0873565	0	0.20918	0	0.413871	0.214132	0.295597	0.107684	0.303792
Mp6g18750	Mapoly0038s0085	5.87326	-0.509768	0.219428	-2.32316	0.0201703	0.538734	11.9666	12.6544	5.43849	1.80299	2.35603	1.02111	-2.53676	PF04674	Phosphate-induced protein 1 conserved region	2.6e-87	-	-	NO	NO	NO	NO	NO	NO	NO	NO	NO	NO	NO	NO	NO	1.93511	1.91291	1.74252	1.32109	1.46284	1.24637	1.77663	1.69263	2.35703	1.26194	1.76377	1.05621	1.46566	2.02219	1.52868	1.67066	1.43445
Mp1g00035j	-	22.2616	-0.593759	0.228452	-2.59906	0.00934806	0.412497	13.6761	88.5808	11.9647	6.31045	5.89008	7.14778	-2.56156	-	-	-	-	-	NO	NO	NO	NO	NO	NO	NO	NO	NO	NO	NO	NO	NO	0.101591	0	0	0.0511915	0	0	0	0	0	0	0	0	0	0	0	0	0
Mp2g17720	Mapoly0094s0040	61.0478	-0.77188	0.244386	-3.15845	0.00158612	0.177595	141.035	87.6074	84.8404	27.0448	24.7383	1.02111	-2.56966	PF00264	Common central domain of tyrosinase	8.4e-30	MpPPO24	Secondary metabolism	NO	NO	NO	NO	NO	NO	YES	NO	NO	NO	NO	NO	NO	0	0	0.0805226	0	0	0.0353426	0	0	0	0.0437361	0	0.0439271	0	0	0	0	0.0426128
Mp3g14120	Mapoly0004s0259	5.68472	-0.490352	0.216392	-2.26603	0.0234494	0.559268	11.1118	12.6544	5.43849	2.70448	1.17802	1.02111	-2.57429	PF01490	Transmembrane amino acid transporter protein	3.4e-55	-	-	NO	NO	NO	NO	NO	NO	NO	NO	NO	NO	NO	NO	NO	3.88761	5.75094	4.72601	7.57747	6.55293	6.86271	7.29534	6.90005	5.84752	11.8032	11.3949	13.3968	7.11703	7.56227	5.82233	6.26367	5.84351
Mp8g18640	Mapoly0342s0002	24.2134	-0.49138	0.212477	-2.31263	0.0207433	0.538734	8.54755	10.7076	106.594	4.50747	4.71206	10.2111	-2.69529	PF01453	D-mannose binding lectin	1.1e-19	-	-	NO	NO	NO	YES	NO	NO	NO	NO	NO	NO	NO	NO	YES	1.3429	1.23767	0.949957	1.2109	0.752875	1.02634	1.17922	0.499957	0.733915	1.50822	1.59764	1.67427	0.395123	0.245319	0.451531	0.328979	0.232025
Mpzg00190		3.97795	-0.400971	0.198543	-2.01956	0.0434285	NA	3.41902	9.73415	7.61388	0.901493	1.17802	1.02111	-2.74367	PF00574	Clp protease	1e-17	-	-	NO	NO	NO	NO	NO	NO	NO	NO	NO	NO	NO	NO	NO	0.868058	0.47502	3.14114	0.437411	0	1.57565	1.70386	1.53508	0	0.974924	0.490542	1.95836	0.485278	1.50647	0.924261	3.53537	1.42483
Mp2g22440	Mapoly0072s0087	32.6392	-0.749798	0.239231	-3.1342	0.00172324	0.180203	70.9447	82.7403	17.4032	17.1284	3.53405	4.08444	-2.78942	PF01095	Pectinesterase	1.4e-68	CE8	Cell wall	NO	NO	NO	NO	NO	NO	NO	NO	NO	NO	NO	NO	NO	0.137931	0.226436	0.035651	0.312762	0.0367311	0.0625911	0.16921	0.284571	0.065102	0.0774557	0.0779452	0.038897	0.154217	0	0.146861	0.0802507	0.1132
Mp3g14600	Mapoly0004s0211	15.7322	-1.03241	0.253311	-4.07566	4.58849e-05	0.0218672	29.9164	36.9898	17.4032	4.50747	3.53405	2.04222	-3.06366	PF01764	Lipase (class 3)	8.7e-08	-	-	NO	NO	NO	NO	NO	NO	NO	NO	NO	NO	NO	NO	NO	0	0.0960866	0	0.0884791	0.0935195	0	0.0861638	0	0	0	0	0	0	0.101576	0	0	0.096071
Mp6g06870	Mapoly0053s0002	20.7631	-0.383804	0.184033	-2.08552	0.037022	0.635115	3.41902	3.89366	106.594	5.40896	1.17802	4.08444	-3.41603	PF00847	AP2 domain	2.1e-07	MpERF12	transcription factor, AP2/ERF	NO	NO	NO	NO	NO	NO	NO	NO	NO	NO	NO	NO	NO	0	0	0.0930675	0	0	0.163395	0	0	0	0	0	0	0.100647	0	0	0.104748	0.197006
Mp2g03610	Mapoly0031s0017	13.4827	-0.358389	0.178514	-2.00763	0.044683	0.664285	26.4974	46.7239	1.0877	5.40896	1.17802	0	-3.49585	PF04525	LURP-one-related	7.6e-39	-	-	YES	NO	NO	NO	NO	NO	NO	NO	NO	NO	NO	NO	NO	0	0	0.0934314	0	0	0	0.0886906	0	0	0	0.102136	0	0	0.104554	0	0	0.0988884
Mp7g00300	Mapoly0046s0094	8.36681	-0.440758	0.185392	-2.37744	0.0174332	0.511982	18.8046	28.229	1.0877	0.901493	1.17802	0	-4.53236	PF01356	Alpha amylase inhibitor	0.099	-	-	NO	NO	NO	NO	NO	NO	NO	NO	NO	NO	NO	NO	NO	0.319448	0.139847	0.462379	0.128775	0.0680553	0.115969	0.125405	0.376609	0.361862	0.0717549	0.361042	0.288273	0.2143	0.221754	0.136052	0.148689	0.279648
[truncated: 20 more columns]
