# Supplementary material for: ROS-Scavenging Enzymes as an Antioxidant Response to High Concentration of Anthracene in the Liverwort Marchantia polymorpha L
Source: Plants (Basel). 2021 Jul 19;10(7):1478. doi: 10.3390/plants10071478 (PMC8309224; doi:10.3390/plants10071478)
Supplement: Supplementary file 1 [file plants-10-01478-s001.zip › Supplementary Table 3.xlsx]

## Sheet: Sheet1
			predicted subcellular localization
LOCUS ID	Gene symbol	Classification	Chlroplast	Mitochondria	Nucleus
Mp4g08890	MpAPX1	Ascorbate peroxidase
Mp2g08960	MpAPX2	Ascorbate peroxidase
Mp8g17560	MpAPX3	Ascorbate peroxidase	x		x
Mp1g12440	MpAPX4	Ascorbate peroxidase	x
Mp6g13320	MpAPX5	Ascorbate peroxidase		x	x
Mp6g13330	MpAPX6	Ascorbate peroxidase	x
Mp7g09020	MpCAT1	Catalase
Mp4g06600	MpCAT2	Catalase
Mp5g07320	MpCAT4	Catalase
Mp5g07340	MpCAT5	Catalase
Mp1g12540	MpDHAR1	dehydroascorbate reductase	x
Mp2g15490	MpDHAR2	dehydroascorbate reductase	x	x
Mp3g08510	MpDHAR3	dehydroascorbate reductase
Mp3g09320	MpDHAR4	dehydroascorbate reductase			x
Mp4g02140	MpGPX1	Glutathione peroxidase
Mp2g11880	MpGPX2	Glutathione peroxidase	x
Mp1g25390	MpGR1	glutathione reductase
Mp1g20690	MpGR2	glutathione reductase	x
Mp6g13770	MpGR3	glutathione reductase
Mp5g08370	MpGR4	glutathione reductase
Mp6g02770	MpGST1	glutathione S-transferase
Mp7g11560	MpGST10	glutathione S-transferase
Mp7g02980	MpGST11	glutathione S-transferase		x
Mp4g23710	MpGST12	glutathione S-transferase			x
Mp1g12720	MpGST13	glutathione S-transferase			x
Mp1g01780	MpGST14	glutathione S-transferase
Mp1g26760	MpGST15	glutathione S-transferase
Mp2g02670	MpGST16	glutathione S-transferase
Mp2g04220	MpGST17	glutathione S-transferase
Mp8g10560	MpGST19	glutathione S-transferase
Mp6g09140	MpGST2	glutathione S-transferase
Mp5g16210	MpGST20	glutathione S-transferase
Mp2g02680	MpGST21	glutathione S-transferase
Mp5g16180	MpGST23	glutathione S-transferase
Mp7g04100	MpGST24	glutathione S-transferase
Mp4g19640	MpGST25	glutathione S-transferase
Mp5g00690	MpGST26	glutathione S-transferase
Mp7g00790	MpGST27	glutathione S-transferase			x
Mp2g24970	MpGST28	glutathione S-transferase
Mp2g22390	MpGST29	glutathione S-transferase
Mp5g04090	MpGST3	glutathione S-transferase
Mp2g22410	MpGST30	glutathione S-transferase
Mp2g18340	MpGST31	glutathione S-transferase
Mp5g00330	MpGST32	glutathione S-transferase		x
Mp6g11150	MpGST33	glutathione S-transferase
Mp6g01520	MpGST34	glutathione S-transferase
Mp3g16100	MpGST35	glutathione S-transferase
Mp3g19170	MpGST36	glutathione S-transferase
Mp4g08940	MpGST37	glutathione S-transferase
Mp2g03760	MpGST38	glutathione S-transferase			x
Mp2g10560	MpGST39	glutathione S-transferase			x
Mp5g10060	MpGST4	glutathione S-transferase		x
Mp6g11410	MpGST6	glutathione S-transferase
Mp1g19620	MpGST8	glutathione S-transferase			x
Mp7g13390	MpGST9	glutathione S-transferase
Mp1g17590	MpMDHAR1	monodehydroascorbate reductase
Mp3g07930	MpMDHAR2	monodehydroascorbate reductase	x
Mp7g06510	MpMDHAR3	monodehydroascorbate reductase
Mp3g20340	MpNOX1	NADPH-reductase
Mp7g00270	MpNOX2	NADPH-reductase
Mp1g06820	MpPOD1	Peroxidase
Mp2g14750	MpPOD10	Peroxidase
Mp5g13780	MpPOD100	Peroxidase
Mp5g13790	MpPOD101	Peroxidase
Mp5g13800	MpPOD102	Peroxidase
Mp5g13810	MpPOD103	Peroxidase
Mp5g13820	MpPOD104	Peroxidase
Mp5g13830	MpPOD105	Peroxidase
Mp5g13840	MpPOD106	Peroxidase
Mp5g14490	MpPOD107	Peroxidase
Mp5g14500	MpPOD108	Peroxidase
Mp5g14510	MpPOD109	Peroxidase
Mp2g14900	MpPOD11	Peroxidase
Mp5g14520	MpPOD110	Peroxidase			x
Mp5g14530	MpPOD111	Peroxidase
Mp5g17030	MpPOD112	Peroxidase	x
Mp5g17080	MpPOD113	Peroxidase
Mp5g17090	MpPOD114	Peroxidase
Mp5g17110	MpPOD115	Peroxidase
Mp5g17120	MpPOD116	Peroxidase
Mp5g17130	MpPOD117	Peroxidase
Mp5g17140	MpPOD118	Peroxidase
Mp5g17150	MpPOD119	Peroxidase
Mp2g15460	MpPOD12	Peroxidase			x
Mp5g17240	MpPOD120	Peroxidase
Mp5g17250	MpPOD121	Peroxidase		x
Mp5g17260	MpPOD122	Peroxidase
Mp5g17450	MpPOD123	Peroxidase
Mp5g17460	MpPOD124	Peroxidase
Mp5g17470	MpPOD125	Peroxidase
Mp5g17480	MpPOD126	Peroxidase
Mp5g17490	MpPOD127	Peroxidase
Mp5g17500	MpPOD128	Peroxidase
Mp5g17590	MpPOD129	Peroxidase
Mp2g19200	MpPOD13	Peroxidase
Mp5g17600	MpPOD130	Peroxidase
Mp5g19410	MpPOD131	Peroxidase
Mp6g03490	MpPOD132	Peroxidase	x
Mp6g03520	MpPOD133	Peroxidase
Mp6g13490	MpPOD134	Peroxidase	x
Mp6g13510	MpPOD135	Peroxidase
Mp6g13520	MpPOD136	Peroxidase
Mp6g13540	MpPOD137	Peroxidase
Mp6g13550	MpPOD138	Peroxidase
Mp6g13560	MpPOD139	Peroxidase
Mp2g19210	MpPOD14	Peroxidase
Mp6g13960	MpPOD140	Peroxidase	x	x	x
Mp6g18300	MpPOD141	Peroxidase		x
Mp6g21140	MpPOD142	Peroxidase
Mp7g02680	MpPOD143	Peroxidase
Mp7g05770	MpPOD144	Peroxidase			x
Mp7g05940	MpPOD145	Peroxidase
Mp7g05950	MpPOD146	Peroxidase			x
Mp7g07600	MpPOD147	Peroxidase	x
Mp7g07630	MpPOD148	Peroxidase
Mp7g09310	MpPOD149	Peroxidase
Mp2g19250	MpPOD15	Peroxidase
Mp7g11550	MpPOD150	Peroxidase
Mp7g13970	MpPOD151	Peroxidase
Mp7g13980	MpPOD152	Peroxidase		x
Mp7g14420	MpPOD153	Peroxidase
Mp7g14900	MpPOD154	Peroxidase
Mp7g14950	MpPOD155	Peroxidase
Mp7g15000	MpPOD156	Peroxidase		x
Mp7g15010	MpPOD157	Peroxidase
Mp7g17080	MpPOD158	Peroxidase		x
Mp7g19370	MpPOD159	Peroxidase
Mp2g19260	MpPOD16	Peroxidase
Mp7g19380	MpPOD160	Peroxidase
Mp7g19390	MpPOD161	Peroxidase
Mp8g00260	MpPOD162	Peroxidase			x
Mp8g00270	MpPOD163	Peroxidase
Mp8g01700	MpPOD164	Peroxidase
Mp8g01720	MpPOD165	Peroxidase
Mp8g07500	MpPOD166	Peroxidase
Mp8g09590	MpPOD167	Peroxidase		x	x
Mp8g09900	MpPOD168	Peroxidase
Mp8g16260	MpPOD169	Peroxidase
Mp2g20570	MpPOD17	Peroxidase
Mpzg00410	MpPOD170	Peroxidase
Mpzg01370	MpPOD171	Peroxidase		x
Mpzg01380	MpPOD172	Peroxidase		x
Mp2g20950	MpPOD18	Peroxidase			x
Mp2g24530	MpPOD19	Peroxidase
Mp1g06830	MpPOD2	Peroxidase
Mp2g25010	MpPOD20	Peroxidase
Mp2g26640	MpPOD21	Peroxidase	x
Mp3g05740	MpPOD22	Peroxidase
Mp3g06650	MpPOD23	Peroxidase
Mp3g12230	MpPOD24	Peroxidase		x
Mp3g12240	MpPOD25	Peroxidase			x
Mp3g15330	MpPOD26	Peroxidase
Mp3g15780	MpPOD27	Peroxidase	x	x
Mp3g15790	MpPOD28	Peroxidase
Mp3g15800	MpPOD29	Peroxidase		x
Mp1g09290	MpPOD3	Peroxidase
Mp3g15810	MpPOD30	Peroxidase	x
Mp3g16800	MpPOD31	Peroxidase
Mp3g16820	MpPOD32	Peroxidase
Mp3g18410	MpPOD33	Peroxidase
Mp3g18420	MpPOD34	Peroxidase			x
Mp3g20400	MpPOD35	Peroxidase		x
Mp3g22000	MpPOD36	Peroxidase	x
Mp3g22700	MpPOD37	Peroxidase
Mp3g25050	MpPOD38	Peroxidase			x
Mp4g04690	MpPOD39	Peroxidase
Mp1g14980	MpPOD4	Peroxidase
Mp4g05440	MpPOD40	Peroxidase		x
Mp4g05810	MpPOD41	Peroxidase	x		x
Mp4g07400	MpPOD42	Peroxidase
Mp4g08510	MpPOD43	Peroxidase			x
Mp4g08520	MpPOD44	Peroxidase
Mp4g10690	MpPOD45	Peroxidase
Mp4g13870	MpPOD46	Peroxidase			x
Mp4g14270	MpPOD47	Peroxidase
Mp4g14580	MpPOD48	Peroxidase
Mp4g16740	MpPOD49	Peroxidase			x
Mp1g22970	MpPOD5	Peroxidase
Mp4g20060	MpPOD50	Peroxidase
Mp5g01630	MpPOD51	Peroxidase
Mp5g01640	MpPOD52	Peroxidase
Mp5g01650	MpPOD53	Peroxidase
Mp5g01660	MpPOD54	Peroxidase
Mp5g01670	MpPOD55	Peroxidase
Mp5g01680	MpPOD56	Peroxidase
Mp5g01690	MpPOD57	Peroxidase
Mp5g01700	MpPOD58	Peroxidase
Mp5g01710	MpPOD59	Peroxidase
Mp1g27630	MpPOD6	Peroxidase
Mp5g02520	MpPOD60	Peroxidase
Mp5g02600	MpPOD61	Peroxidase
Mp5g02610	MpPOD62	Peroxidase	x		x
Mp5g02840	MpPOD63	Peroxidase
Mp5g02850	MpPOD64	Peroxidase
Mp5g03200	MpPOD65	Peroxidase
Mp5g03210	MpPOD66	Peroxidase
Mp5g03220	MpPOD67	Peroxidase		x
Mp5g03300	MpPOD68	Peroxidase
Mp5g04000	MpPOD69	Peroxidase
Mp2g03340	MpPOD7	Peroxidase
Mp5g04010	MpPOD70	Peroxidase
Mp5g04290	MpPOD71	Peroxidase		x	x
Mp5g04300	MpPOD72	Peroxidase		x
Mp5g04320	MpPOD73	Peroxidase
Mp5g04330	MpPOD74	Peroxidase
Mp5g04340	MpPOD75	Peroxidase
Mp5g04880	MpPOD76	Peroxidase
Mp5g06280	MpPOD77	Peroxidase
Mp5g06310	MpPOD78	Peroxidase
Mp5g06830	MpPOD79	Peroxidase
Mp2g05220	MpPOD8	Peroxidase
Mp5g06870	MpPOD80	Peroxidase
Mp5g06880	MpPOD81	Peroxidase
Mp5g07230	MpPOD82	Peroxidase
Mp5g07700	MpPOD83	Peroxidase	x
Mp5g07820	MpPOD84	Peroxidase
Mp5g07830	MpPOD85	Peroxidase
Mp5g07850	MpPOD86	Peroxidase
Mp5g09230	MpPOD87	Peroxidase	x
Mp5g10690	MpPOD88	Peroxidase
Mp5g10700	MpPOD89	Peroxidase
Mp2g14540	MpPOD9	Peroxidase
Mp5g10730	MpPOD90	Peroxidase
Mp5g10740	MpPOD91	Peroxidase
Mp5g10750	MpPOD92	Peroxidase
Mp5g12110	MpPOD93	Peroxidase
Mp5g12120	MpPOD94	Peroxidase
Mp5g12130	MpPOD95	Peroxidase
Mp5g12140	MpPOD96	Peroxidase
Mp5g13640	MpPOD97	Peroxidase
Mp5g13650	MpPOD98	Peroxidase
Mp5g13710	MpPOD99	Peroxidase
Mp7g06440	MpPRX1	peroxiredoxin
Mp4g15150	MpPRX2	peroxiredoxin
Mp5g02300	MpPRX3	peroxiredoxin
Mp2g10470	MpPRX4	peroxiredoxin		x
Mp1g04300	MpSOD1	Superorxido dismutase		x
Mp3g02870	MpSOD2	Superorxido dismutase
Mp5g07660	MpSOD3	Superorxido dismutase
Mp6g09390	MpSOD4	Superorxido dismutase	x
Mp7g14090	MpSOD5	Superorxido dismutase	x
